# Supplementary material for: The cortical structure of functional networks associated with age-related cognitive abilities in older adults
Source: PLoS One. 2018 Sep 21;13(9):e0204280. doi: 10.1371/journal.pone.0204280 (PMC6150534; doi:10.1371/journal.pone.0204280)
Supplement: S2 File — (CSV) [file pone.0204280.s002.csv]

	coefs	cviter	cvsplit	np_measure_name	num_features_selected	threshold	network	measure
0	[0.2317086894734959]	0	0	Memory	1347.0	0.05	network1	area
1	[0.2503513693893047]	0	0	Memory	226.0	0.01	network1	area
2	[nan]	0	0	Memory		0.001	network1	area
3	[nan]	0	0	Memory		0.0005	network1	area
4	[nan]	0	0	Memory		0.0001	network1	area
5	[-0.34571936663072866]	0	1	Memory	1264.0	0.05	network1	area
6	[-0.3146828896671674]	0	1	Memory	171.0	0.01	network1	area
7	[nan]	0	1	Memory		0.001	network1	area
8	[nan]	0	1	Memory		0.0005	network1	area
9	[nan]	0	1	Memory		0.0001	network1	area
10	[-0.17561310609003625]	0	2	Memory	386.0	0.05	network1	area
11	[nan]	0	2	Memory		0.01	network1	area
12	[nan]	0	2	Memory		0.001	network1	area
13	[nan]	0	2	Memory		0.0005	network1	area
14	[nan]	0	2	Memory		0.0001	network1	area
15	[-0.20553544524425774]	0	3	Memory	860.0	0.05	network1	area
16	[-0.23849438621468486]	0	3	Memory	62.0	0.01	network1	area
17	[nan]	0	3	Memory		0.001	network1	area
18	[nan]	0	3	Memory		0.0005	network1	area
19	[nan]	0	3	Memory		0.0001	network1	area
20	[-0.09258523334555928]	0	4	Memory	816.0	0.05	network1	area
21	[0.16711327792889738]	0	4	Memory	56.0	0.01	network1	area
22	[nan]	0	4	Memory		0.001	network1	area
23	[nan]	0	4	Memory		0.0005	network1	area
24	[nan]	0	4	Memory		0.0001	network1	area
25	[-0.18498753108572852]	1	0	Memory	402.0	0.05	network1	area
26	[-0.2257973601936352]	1	0	Memory	1.0	0.01	network1	area
27	[nan]	1	0	Memory		0.001	network1	area
28	[nan]	1	0	Memory		0.0005	network1	area
29	[nan]	1	0	Memory		0.0001	network1	area
30	[-0.0551685806984901]	1	1	Memory	994.0	0.05	network1	area
31	[0.0379769326920826]	1	1	Memory	34.0	0.01	network1	area
32	[nan]	1	1	Memory		0.001	network1	area
33	[nan]	1	1	Memory		0.0005	network1	area
34	[nan]	1	1	Memory		0.0001	network1	area
35	[0.2244465119132216]	1	2	Memory	1377.0	0.05	network1	area
36	[0.22579631312159693]	1	2	Memory	169.0	0.01	network1	area
37	[nan]	1	2	Memory		0.001	network1	area
38	[nan]	1	2	Memory		0.0005	network1	area
39	[nan]	1	2	Memory		0.0001	network1	area
40	[-0.016744355506681026]	1	3	Memory	473.0	0.05	network1	area
41	[nan]	1	3	Memory		0.01	network1	area
42	[nan]	1	3	Memory		0.001	network1	area
43	[nan]	1	3	Memory		0.0005	network1	area
44	[nan]	1	3	Memory		0.0001	network1	area
45	[-0.3088076507464559]	1	4	Memory	4339.0	0.05	network1	area
46	[-0.31695351091707435]	1	4	Memory	573.0	0.01	network1	area
47	[nan]	1	4	Memory		0.001	network1	area
48	[nan]	1	4	Memory		0.0005	network1	area
49	[nan]	1	4	Memory		0.0001	network1	area
50	[-0.27201309812466967]	2	0	Memory	374.0	0.05	network1	area
51	[nan]	2	0	Memory		0.01	network1	area
52	[nan]	2	0	Memory		0.001	network1	area
53	[nan]	2	0	Memory		0.0005	network1	area
54	[nan]	2	0	Memory		0.0001	network1	area
55	[-0.2944387273796571]	2	1	Memory	895.0	0.05	network1	area
56	[nan]	2	1	Memory		0.01	network1	area
57	[nan]	2	1	Memory		0.001	network1	area
58	[nan]	2	1	Memory		0.0005	network1	area
59	[nan]	2	1	Memory		0.0001	network1	area
60	[-0.19905571062613406]	2	2	Memory	1650.0	0.05	network1	area
61	[-0.25439477045826664]	2	2	Memory	145.0	0.01	network1	area
62	[nan]	2	2	Memory		0.001	network1	area
63	[nan]	2	2	Memory		0.0005	network1	area
64	[nan]	2	2	Memory		0.0001	network1	area
65	[0.27388279305005003]	2	3	Memory	2503.0	0.05	network1	area
66	[0.30104063768021583]	2	3	Memory	424.0	0.01	network1	area
67	[nan]	2	3	Memory		0.001	network1	area
68	[nan]	2	3	Memory		0.0005	network1	area
69	[nan]	2	3	Memory		0.0001	network1	area
70	[-0.19465120824882487]	2	4	Memory	696.0	0.05	network1	area
71	[-0.22399246313766302]	2	4	Memory	2.0	0.01	network1	area
72	[nan]	2	4	Memory		0.001	network1	area
73	[nan]	2	4	Memory		0.0005	network1	area
74	[nan]	2	4	Memory		0.0001	network1	area
75	[-0.18380328971539275]	3	0	Memory	2214.0	0.05	network1	area
76	[-0.22558209379963476]	3	0	Memory	11.0	0.01	network1	area
77	[nan]	3	0	Memory		0.001	network1	area
78	[nan]	3	0	Memory		0.0005	network1	area
79	[nan]	3	0	Memory		0.0001	network1	area
80	[0.07039452345208695]	3	1	Memory	725.0	0.05	network1	area
81	[nan]	3	1	Memory		0.01	network1	area
82	[nan]	3	1	Memory		0.001	network1	area
83	[nan]	3	1	Memory		0.0005	network1	area
84	[nan]	3	1	Memory		0.0001	network1	area
85	[0.07880086565308404]	3	2	Memory	673.0	0.05	network1	area
86	[nan]	3	2	Memory		0.01	network1	area
87	[nan]	3	2	Memory		0.001	network1	area
88	[nan]	3	2	Memory		0.0005	network1	area
89	[nan]	3	2	Memory		0.0001	network1	area
90	[0.11020940272654008]	3	3	Memory	887.0	0.05	network1	area
91	[-0.2357082248349082]	3	3	Memory	7.0	0.01	network1	area
92	[nan]	3	3	Memory		0.001	network1	area
93	[nan]	3	3	Memory		0.0005	network1	area
94	[nan]	3	3	Memory		0.0001	network1	area
95	[-0.3034126328550995]	3	4	Memory	592.0	0.05	network1	area
96	[nan]	3	4	Memory		0.01	network1	area
97	[nan]	3	4	Memory		0.001	network1	area
98	[nan]	3	4	Memory		0.0005	network1	area
99	[nan]	3	4	Memory		0.0001	network1	area
100	[-0.24989664695492492]	4	0	Memory	1368.0	0.05	network1	area
101	[-0.2283461816490076]	4	0	Memory	27.0	0.01	network1	area
102	[nan]	4	0	Memory		0.001	network1	area
103	[nan]	4	0	Memory		0.0005	network1	area
104	[nan]	4	0	Memory		0.0001	network1	area
105	[-0.21587575175949977]	4	1	Memory	2107.0	0.05	network1	area
106	[-0.2885277531293111]	4	1	Memory	365.0	0.01	network1	area
107	[nan]	4	1	Memory		0.001	network1	area
108	[nan]	4	1	Memory		0.0005	network1	area
109	[nan]	4	1	Memory		0.0001	network1	area
110	[-0.022882409165306695]	4	2	Memory	1120.0	0.05	network1	area
111	[-0.23548102152634257]	4	2	Memory	88.0	0.01	network1	area
112	[nan]	4	2	Memory		0.001	network1	area
113	[nan]	4	2	Memory		0.0005	network1	area
114	[nan]	4	2	Memory		0.0001	network1	area
115	[-0.12165358087020976]	4	3	Memory	717.0	0.05	network1	area
116	[-0.22731242999653262]	4	3	Memory	2.0	0.01	network1	area
117	[nan]	4	3	Memory		0.001	network1	area
118	[nan]	4	3	Memory		0.0005	network1	area
119	[nan]	4	3	Memory		0.0001	network1	area
120	[-0.1308112258447433]	4	4	Memory	425.0	0.05	network1	area
121	[-0.23930715260377647]	4	4	Memory	40.0	0.01	network1	area
122	[nan]	4	4	Memory		0.001	network1	area
123	[nan]	4	4	Memory		0.0005	network1	area
124	[nan]	4	4	Memory		0.0001	network1	area
125	[0.2614853551110078]	5	0	Memory	805.0	0.05	network1	area
126	[0.2531377505381369]	5	0	Memory	223.0	0.01	network1	area
127	[nan]	5	0	Memory		0.001	network1	area
128	[nan]	5	0	Memory		0.0005	network1	area
129	[nan]	5	0	Memory		0.0001	network1	area
130	[-0.24339376767308554]	5	1	Memory	793.0	0.05	network1	area
131	[-0.2319372225489474]	5	1	Memory	42.0	0.01	network1	area
132	[nan]	5	1	Memory		0.001	network1	area
133	[nan]	5	1	Memory		0.0005	network1	area
134	[nan]	5	1	Memory		0.0001	network1	area
135	[-0.22348228549230478]	5	2	Memory	1481.0	0.05	network1	area
136	[-0.25220659416013363]	5	2	Memory	33.0	0.01	network1	area
137	[nan]	5	2	Memory		0.001	network1	area
138	[nan]	5	2	Memory		0.0005	network1	area
139	[nan]	5	2	Memory		0.0001	network1	area
140	[-0.11374461284072296]	5	3	Memory	894.0	0.05	network1	area
141	[-0.2530043211462072]	5	3	Memory	117.0	0.01	network1	area
142	[nan]	5	3	Memory		0.001	network1	area
143	[nan]	5	3	Memory		0.0005	network1	area
144	[nan]	5	3	Memory		0.0001	network1	area
145	[0.023997979760756294]	5	4	Memory	1442.0	0.05	network1	area
146	[-0.22619275384721768]	5	4	Memory	1.0	0.01	network1	area
147	[nan]	5	4	Memory		0.001	network1	area
148	[nan]	5	4	Memory		0.0005	network1	area
149	[nan]	5	4	Memory		0.0001	network1	area
150	[-0.022137285629971207]	6	0	Memory	718.0	0.05	network1	area
151	[0.22512046129140953]	6	0	Memory	12.0	0.01	network1	area
152	[nan]	6	0	Memory		0.001	network1	area
153	[nan]	6	0	Memory		0.0005	network1	area
154	[nan]	6	0	Memory		0.0001	network1	area
155	[-0.1779497009337446]	6	1	Memory	1271.0	0.05	network1	area
156	[-0.286440886896209]	6	1	Memory	155.0	0.01	network1	area
157	[nan]	6	1	Memory		0.001	network1	area
158	[nan]	6	1	Memory		0.0005	network1	area
159	[nan]	6	1	Memory		0.0001	network1	area
160	[-0.23667445887297864]	6	2	Memory	666.0	0.05	network1	area
161	[-0.23134441617403853]	6	2	Memory	17.0	0.01	network1	area
162	[nan]	6	2	Memory		0.001	network1	area
163	[nan]	6	2	Memory		0.0005	network1	area
164	[nan]	6	2	Memory		0.0001	network1	area
165	[-0.21070354002697]	6	3	Memory	748.0	0.05	network1	area
166	[nan]	6	3	Memory		0.01	network1	area
167	[nan]	6	3	Memory		0.001	network1	area
168	[nan]	6	3	Memory		0.0005	network1	area
169	[nan]	6	3	Memory		0.0001	network1	area
170	[0.252080214573254]	6	4	Memory	783.0	0.05	network1	area
171	[0.23141786615641075]	6	4	Memory	26.0	0.01	network1	area
172	[nan]	6	4	Memory		0.001	network1	area
173	[nan]	6	4	Memory		0.0005	network1	area
174	[nan]	6	4	Memory		0.0001	network1	area
175	[-0.12215329652992854]	7	0	Memory	459.0	0.05	network1	area
176	[nan]	7	0	Memory		0.01	network1	area
177	[nan]	7	0	Memory		0.001	network1	area
178	[nan]	7	0	Memory		0.0005	network1	area
179	[nan]	7	0	Memory		0.0001	network1	area
180	[0.1674900264802764]	7	1	Memory	1073.0	0.05	network1	area
181	[0.24358401218562786]	7	1	Memory	122.0	0.01	network1	area
182	[nan]	7	1	Memory		0.001	network1	area
183	[nan]	7	1	Memory		0.0005	network1	area
184	[nan]	7	1	Memory		0.0001	network1	area
185	[-0.1426016933606956]	7	2	Memory	1609.0	0.05	network1	area
186	[-0.23855253986877675]	7	2	Memory	76.0	0.01	network1	area
187	[nan]	7	2	Memory		0.001	network1	area
188	[nan]	7	2	Memory		0.0005	network1	area
189	[nan]	7	2	Memory		0.0001	network1	area
190	[0.180978904741442]	7	3	Memory	327.0	0.05	network1	area
191	[nan]	7	3	Memory		0.01	network1	area
192	[nan]	7	3	Memory		0.001	network1	area
193	[nan]	7	3	Memory		0.0005	network1	area
194	[nan]	7	3	Memory		0.0001	network1	area
195	[-0.2902707468037593]	7	4	Memory	859.0	0.05	network1	area
196	[-0.24836251451041258]	7	4	Memory	181.0	0.01	network1	area
197	[nan]	7	4	Memory		0.001	network1	area
198	[nan]	7	4	Memory		0.0005	network1	area
199	[nan]	7	4	Memory		0.0001	network1	area
200	[-0.2962611909123671]	8	0	Memory	1082.0	0.05	network1	area
201	[-0.22533502733038782]	8	0	Memory	2.0	0.01	network1	area
202	[nan]	8	0	Memory		0.001	network1	area
203	[nan]	8	0	Memory		0.0005	network1	area
204	[nan]	8	0	Memory		0.0001	network1	area
205	[0.21991765340956618]	8	1	Memory	1458.0	0.05	network1	area
206	[0.24270786900795316]	8	1	Memory	88.0	0.01	network1	area
207	[nan]	8	1	Memory		0.001	network1	area
208	[nan]	8	1	Memory		0.0005	network1	area
209	[nan]	8	1	Memory		0.0001	network1	area
210	[-0.2619143898414573]	8	2	Memory	843.0	0.05	network1	area
211	[-0.23897649034156898]	8	2	Memory	86.0	0.01	network1	area
212	[nan]	8	2	Memory		0.001	network1	area
213	[nan]	8	2	Memory		0.0005	network1	area
214	[nan]	8	2	Memory		0.0001	network1	area
215	[0.20729570667059166]	8	3	Memory	1242.0	0.05	network1	area
216	[0.23483704521086807]	8	3	Memory	64.0	0.01	network1	area
217	[nan]	8	3	Memory		0.001	network1	area
218	[nan]	8	3	Memory		0.0005	network1	area
219	[nan]	8	3	Memory		0.0001	network1	area
220	[0.08178443457974192]	8	4	Memory	519.0	0.05	network1	area
221	[nan]	8	4	Memory		0.01	network1	area
222	[nan]	8	4	Memory		0.001	network1	area
223	[nan]	8	4	Memory		0.0005	network1	area
224	[nan]	8	4	Memory		0.0001	network1	area
225	[-0.24306578747591073]	9	0	Memory	618.0	0.05	network1	area
226	[-0.24727672957867675]	9	0	Memory	82.0	0.01	network1	area
227	[nan]	9	0	Memory		0.001	network1	area
228	[nan]	9	0	Memory		0.0005	network1	area
229	[nan]	9	0	Memory		0.0001	network1	area
230	[-0.06745151908675172]	9	1	Memory	969.0	0.05	network1	area
231	[-0.2373744640542842]	9	1	Memory	75.0	0.01	network1	area
232	[nan]	9	1	Memory		0.001	network1	area
233	[nan]	9	1	Memory		0.0005	network1	area
234	[nan]	9	1	Memory		0.0001	network1	area
235	[0.195689203482495]	9	2	Memory	1089.0	0.05	network1	area
236	[nan]	9	2	Memory		0.01	network1	area
237	[nan]	9	2	Memory		0.001	network1	area
238	[nan]	9	2	Memory		0.0005	network1	area
239	[nan]	9	2	Memory		0.0001	network1	area
240	[-0.20457254887407775]	9	3	Memory	1022.0	0.05	network1	area
241	[-0.23164677409267778]	9	3	Memory	50.0	0.01	network1	area
242	[nan]	9	3	Memory		0.001	network1	area
243	[nan]	9	3	Memory		0.0005	network1	area
244	[nan]	9	3	Memory		0.0001	network1	area
245	[-0.16147843543329252]	9	4	Memory	1005.0	0.05	network1	area
246	[-0.25979099221889757]	9	4	Memory	192.0	0.01	network1	area
247	[nan]	9	4	Memory		0.001	network1	area
248	[nan]	9	4	Memory		0.0005	network1	area
249	[nan]	9	4	Memory		0.0001	network1	area
250	[0.20147768165520902]	10	0	Memory	1596.0	0.05	network1	area
251	[0.24984418068216455]	10	0	Memory	245.0	0.01	network1	area
252	[nan]	10	0	Memory		0.001	network1	area
253	[nan]	10	0	Memory		0.0005	network1	area
254	[nan]	10	0	Memory		0.0001	network1	area
255	[0.08821784828199862]	10	1	Memory	1081.0	0.05	network1	area
256	[-0.23110756670701849]	10	1	Memory	20.0	0.01	network1	area
257	[nan]	10	1	Memory		0.001	network1	area
258	[nan]	10	1	Memory		0.0005	network1	area
259	[nan]	10	1	Memory		0.0001	network1	area
260	[-0.10476381149475844]	10	2	Memory	1510.0	0.05	network1	area
261	[-0.25686415152177317]	10	2	Memory	173.0	0.01	network1	area
262	[nan]	10	2	Memory		0.001	network1	area
263	[nan]	10	2	Memory		0.0005	network1	area
264	[nan]	10	2	Memory		0.0001	network1	area
265	[-0.16493829293224613]	10	3	Memory	1120.0	0.05	network1	area
266	[nan]	10	3	Memory		0.01	network1	area
267	[nan]	10	3	Memory		0.001	network1	area
268	[nan]	10	3	Memory		0.0005	network1	area
269	[nan]	10	3	Memory		0.0001	network1	area
270	[-0.2041804888820797]	10	4	Memory	240.0	0.05	network1	area
271	[-0.2310025876717443]	10	4	Memory	16.0	0.01	network1	area
272	[nan]	10	4	Memory		0.001	network1	area
273	[nan]	10	4	Memory		0.0005	network1	area
274	[nan]	10	4	Memory		0.0001	network1	area
275	[-0.24945057705631318]	11	0	Memory	993.0	0.05	network1	area
276	[-0.23450470311116953]	11	0	Memory	77.0	0.01	network1	area
277	[nan]	11	0	Memory		0.001	network1	area
278	[nan]	11	0	Memory		0.0005	network1	area
279	[nan]	11	0	Memory		0.0001	network1	area
280	[0.1689129865429118]	11	1	Memory	1915.0	0.05	network1	area
281	[nan]	11	1	Memory		0.01	network1	area
282	[nan]	11	1	Memory		0.001	network1	area
283	[nan]	11	1	Memory		0.0005	network1	area
284	[nan]	11	1	Memory		0.0001	network1	area
285	[-0.15632739518173108]	11	2	Memory	939.0	0.05	network1	area
286	[-0.23508378740253671]	11	2	Memory	74.0	0.01	network1	area
287	[nan]	11	2	Memory		0.001	network1	area
288	[nan]	11	2	Memory		0.0005	network1	area
289	[nan]	11	2	Memory		0.0001	network1	area
290	[-0.026613109961292413]	11	3	Memory	926.0	0.05	network1	area
291	[0.09438760171445813]	11	3	Memory	57.0	0.01	network1	area
292	[nan]	11	3	Memory		0.001	network1	area
293	[nan]	11	3	Memory		0.0005	network1	area
294	[nan]	11	3	Memory		0.0001	network1	area
295	[0.09525686173951264]	11	4	Memory	613.0	0.05	network1	area
296	[0.23203574459435136]	11	4	Memory	56.0	0.01	network1	area
297	[nan]	11	4	Memory		0.001	network1	area
298	[nan]	11	4	Memory		0.0005	network1	area
299	[nan]	11	4	Memory		0.0001	network1	area
300	[0.2138443156907386]	12	0	Memory	988.0	0.05	network1	area
301	[0.2318584861815342]	12	0	Memory	43.0	0.01	network1	area
302	[nan]	12	0	Memory		0.001	network1	area
303	[nan]	12	0	Memory		0.0005	network1	area
304	[nan]	12	0	Memory		0.0001	network1	area
305	[0.09810853013907136]	12	1	Memory	1547.0	0.05	network1	area
306	[-0.08089087005225308]	12	1	Memory	124.0	0.01	network1	area
307	[nan]	12	1	Memory		0.001	network1	area
308	[nan]	12	1	Memory		0.0005	network1	area
309	[nan]	12	1	Memory		0.0001	network1	area
310	[-0.2780288640813678]	12	2	Memory	1405.0	0.05	network1	area
311	[nan]	12	2	Memory		0.01	network1	area
312	[nan]	12	2	Memory		0.001	network1	area
313	[nan]	12	2	Memory		0.0005	network1	area
314	[nan]	12	2	Memory		0.0001	network1	area
315	[-0.0711221860603928]	12	3	Memory	466.0	0.05	network1	area
316	[nan]	12	3	Memory		0.01	network1	area
317	[nan]	12	3	Memory		0.001	network1	area
318	[nan]	12	3	Memory		0.0005	network1	area
319	[nan]	12	3	Memory		0.0001	network1	area
320	[-0.24465304904923976]	12	4	Memory	2146.0	0.05	network1	area
321	[-0.23588246469124366]	12	4	Memory	54.0	0.01	network1	area
322	[nan]	12	4	Memory		0.001	network1	area
323	[nan]	12	4	Memory		0.0005	network1	area
324	[nan]	12	4	Memory		0.0001	network1	area
325	[-0.16876921947383938]	13	0	Memory	792.0	0.05	network1	area
326	[nan]	13	0	Memory		0.01	network1	area
327	[nan]	13	0	Memory		0.001	network1	area
328	[nan]	13	0	Memory		0.0005	network1	area
329	[nan]	13	0	Memory		0.0001	network1	area
330	[0.23522711407152888]	13	1	Memory	915.0	0.05	network1	area
331	[0.2382590606639583]	13	1	Memory	112.0	0.01	network1	area
332	[nan]	13	1	Memory		0.001	network1	area
333	[nan]	13	1	Memory		0.0005	network1	area
334	[nan]	13	1	Memory		0.0001	network1	area
335	[-0.21420799682623465]	13	2	Memory	1910.0	0.05	network1	area
336	[nan]	13	2	Memory		0.01	network1	area
337	[nan]	13	2	Memory		0.001	network1	area
338	[nan]	13	2	Memory		0.0005	network1	area
339	[nan]	13	2	Memory		0.0001	network1	area
340	[-0.23514050479247223]	13	3	Memory	623.0	0.05	network1	area
341	[-0.2295881454046238]	13	3	Memory	17.0	0.01	network1	area
342	[nan]	13	3	Memory		0.001	network1	area
343	[nan]	13	3	Memory		0.0005	network1	area
344	[nan]	13	3	Memory		0.0001	network1	area
345	[0.21833396091058954]	13	4	Memory	1409.0	0.05	network1	area
346	[0.23875250693343453]	13	4	Memory	120.0	0.01	network1	area
347	[nan]	13	4	Memory		0.001	network1	area
348	[nan]	13	4	Memory		0.0005	network1	area
349	[nan]	13	4	Memory		0.0001	network1	area
350	[0.24450272455439157]	14	0	Memory	807.0	0.05	network1	area
351	[0.22435551665568373]	14	0	Memory	7.0	0.01	network1	area
352	[nan]	14	0	Memory		0.001	network1	area
353	[nan]	14	0	Memory		0.0005	network1	area
354	[nan]	14	0	Memory		0.0001	network1	area
355	[-0.23450653472929114]	14	1	Memory	1951.0	0.05	network1	area
356	[-0.30713611153279985]	14	1	Memory	127.0	0.01	network1	area
357	[nan]	14	1	Memory		0.001	network1	area
358	[nan]	14	1	Memory		0.0005	network1	area
359	[nan]	14	1	Memory		0.0001	network1	area
360	[-0.2858181294559408]	14	2	Memory	997.0	0.05	network1	area
361	[-0.24919556537337945]	14	2	Memory	204.0	0.01	network1	area
362	[nan]	14	2	Memory		0.001	network1	area
363	[nan]	14	2	Memory		0.0005	network1	area
364	[nan]	14	2	Memory		0.0001	network1	area
365	[-0.24232030685483055]	14	3	Memory	1773.0	0.05	network1	area
366	[-0.2404517974876769]	14	3	Memory	98.0	0.01	network1	area
367	[nan]	14	3	Memory		0.001	network1	area
368	[nan]	14	3	Memory		0.0005	network1	area
369	[nan]	14	3	Memory		0.0001	network1	area
370	[0.21266193607805847]	14	4	Memory	1088.0	0.05	network1	area
371	[nan]	14	4	Memory		0.01	network1	area
372	[nan]	14	4	Memory		0.001	network1	area
373	[nan]	14	4	Memory		0.0005	network1	area
374	[nan]	14	4	Memory		0.0001	network1	area
375	[0.19098602762874797]	15	0	Memory	1170.0	0.05	network1	area
376	[nan]	15	0	Memory		0.01	network1	area
377	[nan]	15	0	Memory		0.001	network1	area
378	[nan]	15	0	Memory		0.0005	network1	area
379	[nan]	15	0	Memory		0.0001	network1	area
380	[0.1457993399141038]	15	1	Memory	1332.0	0.05	network1	area
381	[0.2389094047452387]	15	1	Memory	116.0	0.01	network1	area
382	[nan]	15	1	Memory		0.001	network1	area
383	[nan]	15	1	Memory		0.0005	network1	area
384	[nan]	15	1	Memory		0.0001	network1	area
385	[-0.24541224809748396]	15	2	Memory	663.0	0.05	network1	area
386	[nan]	15	2	Memory		0.01	network1	area
387	[nan]	15	2	Memory		0.001	network1	area
388	[nan]	15	2	Memory		0.0005	network1	area
389	[nan]	15	2	Memory		0.0001	network1	area
390	[-0.21530923685065356]	15	3	Memory	1500.0	0.05	network1	area
391	[nan]	15	3	Memory		0.01	network1	area
392	[nan]	15	3	Memory		0.001	network1	area
393	[nan]	15	3	Memory		0.0005	network1	area
394	[nan]	15	3	Memory		0.0001	network1	area
395	[-0.11306835693236626]	15	4	Memory	920.0	0.05	network1	area
396	[-0.27676677425627677]	15	4	Memory	103.0	0.01	network1	area
397	[nan]	15	4	Memory		0.001	network1	area
398	[nan]	15	4	Memory		0.0005	network1	area
399	[nan]	15	4	Memory		0.0001	network1	area
400	[-0.32326216264070967]	16	0	Memory	1891.0	0.05	network1	area
401	[-0.22414869972836007]	16	0	Memory	1.0	0.01	network1	area
402	[nan]	16	0	Memory		0.001	network1	area
403	[nan]	16	0	Memory		0.0005	network1	area
404	[nan]	16	0	Memory		0.0001	network1	area
405	[-0.1684088112548824]	16	1	Memory	641.0	0.05	network1	area
406	[nan]	16	1	Memory		0.01	network1	area
407	[nan]	16	1	Memory		0.001	network1	area
408	[nan]	16	1	Memory		0.0005	network1	area
409	[nan]	16	1	Memory		0.0001	network1	area
410	[0.21650101909931244]	16	2	Memory	1807.0	0.05	network1	area
411	[0.2817381861656089]	16	2	Memory	391.0	0.01	network1	area
412	[nan]	16	2	Memory		0.001	network1	area
413	[nan]	16	2	Memory		0.0005	network1	area
414	[nan]	16	2	Memory		0.0001	network1	area
415	[0.03528270722546795]	16	3	Memory	694.0	0.05	network1	area
416	[0.21122338744598976]	16	3	Memory	33.0	0.01	network1	area
417	[nan]	16	3	Memory		0.001	network1	area
418	[nan]	16	3	Memory		0.0005	network1	area
419	[nan]	16	3	Memory		0.0001	network1	area
420	[0.07580510754681208]	16	4	Memory	954.0	0.05	network1	area
421	[0.22395823241804014]	16	4	Memory	4.0	0.01	network1	area
422	[nan]	16	4	Memory		0.001	network1	area
423	[nan]	16	4	Memory		0.0005	network1	area
424	[nan]	16	4	Memory		0.0001	network1	area
425	[-0.28851067124727164]	17	0	Memory	2369.0	0.05	network1	area
426	[-0.2594958850287734]	17	0	Memory	254.0	0.01	network1	area
427	[nan]	17	0	Memory		0.001	network1	area
428	[nan]	17	0	Memory		0.0005	network1	area
429	[nan]	17	0	Memory		0.0001	network1	area
430	[-0.24706348386921442]	17	1	Memory	237.0	0.05	network1	area
431	[nan]	17	1	Memory		0.01	network1	area
432	[nan]	17	1	Memory		0.001	network1	area
433	[nan]	17	1	Memory		0.0005	network1	area
434	[nan]	17	1	Memory		0.0001	network1	area
435	[0.008132470276445645]	17	2	Memory	1290.0	0.05	network1	area
436	[0.2509088131215449]	17	2	Memory	187.0	0.01	network1	area
437	[nan]	17	2	Memory		0.001	network1	area
438	[nan]	17	2	Memory		0.0005	network1	area
439	[nan]	17	2	Memory		0.0001	network1	area
440	[0.22775104652057312]	17	3	Memory	1320.0	0.05	network1	area
441	[0.2317306620648453]	17	3	Memory	74.0	0.01	network1	area
442	[nan]	17	3	Memory		0.001	network1	area
443	[nan]	17	3	Memory		0.0005	network1	area
444	[nan]	17	3	Memory		0.0001	network1	area
445	[-0.313169665371166]	17	4	Memory	975.0	0.05	network1	area
446	[-0.23516447800489498]	17	4	Memory	33.0	0.01	network1	area
447	[nan]	17	4	Memory		0.001	network1	area
448	[nan]	17	4	Memory		0.0005	network1	area
449	[nan]	17	4	Memory		0.0001	network1	area
450	[-0.2916853195368378]	18	0	Memory	613.0	0.05	network1	area
451	[nan]	18	0	Memory		0.01	network1	area
452	[nan]	18	0	Memory		0.001	network1	area
453	[nan]	18	0	Memory		0.0005	network1	area
454	[nan]	18	0	Memory		0.0001	network1	area
455	[0.264879845692696]	18	1	Memory	2267.0	0.05	network1	area
456	[0.22736604527544918]	18	1	Memory	15.0	0.01	network1	area
457	[nan]	18	1	Memory		0.001	network1	area
458	[nan]	18	1	Memory		0.0005	network1	area
459	[nan]	18	1	Memory		0.0001	network1	area
460	[-0.05563819619447922]	18	2	Memory	902.0	0.05	network1	area
461	[nan]	18	2	Memory		0.01	network1	area
462	[nan]	18	2	Memory		0.001	network1	area
463	[nan]	18	2	Memory		0.0005	network1	area
464	[nan]	18	2	Memory		0.0001	network1	area
465	[0.167872152204877]	18	3	Memory	1237.0	0.05	network1	area
466	[-0.16524342332076125]	18	3	Memory	112.0	0.01	network1	area
467	[nan]	18	3	Memory		0.001	network1	area
468	[nan]	18	3	Memory		0.0005	network1	area
469	[nan]	18	3	Memory		0.0001	network1	area
470	[-0.32160138051516474]	18	4	Memory	2399.0	0.05	network1	area
471	[-0.2923227578747482]	18	4	Memory	193.0	0.01	network1	area
472	[nan]	18	4	Memory		0.001	network1	area
473	[nan]	18	4	Memory		0.0005	network1	area
474	[nan]	18	4	Memory		0.0001	network1	area
475	[-0.16114159590191982]	19	0	Memory	200.0	0.05	network1	area
476	[nan]	19	0	Memory		0.01	network1	area
477	[nan]	19	0	Memory		0.001	network1	area
478	[nan]	19	0	Memory		0.0005	network1	area
479	[nan]	19	0	Memory		0.0001	network1	area
480	[0.1636270056652475]	19	1	Memory	619.0	0.05	network1	area
481	[nan]	19	1	Memory		0.01	network1	area
482	[nan]	19	1	Memory		0.001	network1	area
483	[nan]	19	1	Memory		0.0005	network1	area
484	[nan]	19	1	Memory		0.0001	network1	area
485	[-0.2908665491589425]	19	2	Memory	948.0	0.05	network1	area
486	[-0.29756621820486967]	19	2	Memory	192.0	0.01	network1	area
487	[nan]	19	2	Memory		0.001	network1	area
488	[nan]	19	2	Memory		0.0005	network1	area
489	[nan]	19	2	Memory		0.0001	network1	area
490	[0.13773039709069518]	19	3	Memory	465.0	0.05	network1	area
491	[nan]	19	3	Memory		0.01	network1	area
492	[nan]	19	3	Memory		0.001	network1	area
493	[nan]	19	3	Memory		0.0005	network1	area
494	[nan]	19	3	Memory		0.0001	network1	area
495	[-0.19486344585450302]	19	4	Memory	653.0	0.05	network1	area
496	[nan]	19	4	Memory		0.01	network1	area
497	[nan]	19	4	Memory		0.001	network1	area
498	[nan]	19	4	Memory		0.0005	network1	area
499	[nan]	19	4	Memory		0.0001	network1	area
500	[-0.2694794652341888]	20	0	Memory	1089.0	0.05	network1	area
501	[-0.26453809612571355]	20	0	Memory	260.0	0.01	network1	area
502	[nan]	20	0	Memory		0.001	network1	area
503	[nan]	20	0	Memory		0.0005	network1	area
504	[nan]	20	0	Memory		0.0001	network1	area
505	[0.14031669472018787]	20	1	Memory	1118.0	0.05	network1	area
506	[nan]	20	1	Memory		0.01	network1	area
507	[nan]	20	1	Memory		0.001	network1	area
508	[nan]	20	1	Memory		0.0005	network1	area
509	[nan]	20	1	Memory		0.0001	network1	area
510	[0.17200619288620922]	20	2	Memory	1391.0	0.05	network1	area
511	[0.18541122591500184]	20	2	Memory	35.0	0.01	network1	area
512	[nan]	20	2	Memory		0.001	network1	area
513	[nan]	20	2	Memory		0.0005	network1	area
514	[nan]	20	2	Memory		0.0001	network1	area
515	[-0.1580938362808163]	20	3	Memory	1413.0	0.05	network1	area
516	[-0.23976401217569723]	20	3	Memory	58.0	0.01	network1	area
517	[nan]	20	3	Memory		0.001	network1	area
518	[nan]	20	3	Memory		0.0005	network1	area
519	[nan]	20	3	Memory		0.0001	network1	area
520	[-0.0965371474312667]	20	4	Memory	846.0	0.05	network1	area
521	[nan]	20	4	Memory		0.01	network1	area
522	[nan]	20	4	Memory		0.001	network1	area
523	[nan]	20	4	Memory		0.0005	network1	area
524	[nan]	20	4	Memory		0.0001	network1	area
525	[-0.30907303914288026]	21	0	Memory	975.0	0.05	network1	area
526	[nan]	21	0	Memory		0.01	network1	area
527	[nan]	21	0	Memory		0.001	network1	area
528	[nan]	21	0	Memory		0.0005	network1	area
529	[nan]	21	0	Memory		0.0001	network1	area
530	[0.22210221405985653]	21	1	Memory	702.0	0.05	network1	area
531	[0.23402840801462557]	21	1	Memory	35.0	0.01	network1	area
532	[nan]	21	1	Memory		0.001	network1	area
533	[nan]	21	1	Memory		0.0005	network1	area
534	[nan]	21	1	Memory		0.0001	network1	area
535	[0.2466204962224693]	21	2	Memory	1611.0	0.05	network1	area
536	[0.23997727618957423]	21	2	Memory	127.0	0.01	network1	area
537	[nan]	21	2	Memory		0.001	network1	area
538	[nan]	21	2	Memory		0.0005	network1	area
539	[nan]	21	2	Memory		0.0001	network1	area
540	[-0.28424861666494905]	21	3	Memory	2152.0	0.05	network1	area
541	[-0.3153594298036523]	21	3	Memory	221.0	0.01	network1	area
542	[nan]	21	3	Memory		0.001	network1	area
543	[nan]	21	3	Memory		0.0005	network1	area
544	[nan]	21	3	Memory		0.0001	network1	area
545	[-0.19097961150294496]	21	4	Memory	517.0	0.05	network1	area
546	[-0.24469465933364706]	21	4	Memory	110.0	0.01	network1	area
547	[nan]	21	4	Memory		0.001	network1	area
548	[nan]	21	4	Memory		0.0005	network1	area
549	[nan]	21	4	Memory		0.0001	network1	area
550	[-0.2639697874167083]	22	0	Memory	1433.0	0.05	network1	area
551	[-0.29434545079380847]	22	0	Memory	56.0	0.01	network1	area
552	[nan]	22	0	Memory		0.001	network1	area
553	[nan]	22	0	Memory		0.0005	network1	area
554	[nan]	22	0	Memory		0.0001	network1	area
555	[-0.051203884407963654]	22	1	Memory	1088.0	0.05	network1	area
556	[-0.22501150288837704]	22	1	Memory	10.0	0.01	network1	area
557	[nan]	22	1	Memory		0.001	network1	area
558	[nan]	22	1	Memory		0.0005	network1	area
559	[nan]	22	1	Memory		0.0001	network1	area
560	[0.13340685692380053]	22	2	Memory	649.0	0.05	network1	area
561	[nan]	22	2	Memory		0.01	network1	area
562	[nan]	22	2	Memory		0.001	network1	area
563	[nan]	22	2	Memory		0.0005	network1	area
564	[nan]	22	2	Memory		0.0001	network1	area
565	[0.2501240508949279]	22	3	Memory	1676.0	0.05	network1	area
566	[0.25061038929843804]	22	3	Memory	161.0	0.01	network1	area
567	[nan]	22	3	Memory		0.001	network1	area
568	[nan]	22	3	Memory		0.0005	network1	area
569	[nan]	22	3	Memory		0.0001	network1	area
570	[-0.2974614239361891]	22	4	Memory	1075.0	0.05	network1	area
571	[-0.24284876519330217]	22	4	Memory	104.0	0.01	network1	area
572	[nan]	22	4	Memory		0.001	network1	area
573	[nan]	22	4	Memory		0.0005	network1	area
574	[nan]	22	4	Memory		0.0001	network1	area
575	[-0.31136619348838895]	23	0	Memory	759.0	0.05	network1	area
576	[-0.24112900661145173]	23	0	Memory	55.0	0.01	network1	area
577	[nan]	23	0	Memory		0.001	network1	area
578	[nan]	23	0	Memory		0.0005	network1	area
579	[nan]	23	0	Memory		0.0001	network1	area
580	[0.2620179911224209]	23	1	Memory	2177.0	0.05	network1	area
581	[0.32884063283656706]	23	1	Memory	552.0	0.01	network1	area
582	[0.29462339158930123]	23	1	Memory	50.0	0.001	network1	area
583	[nan]	23	1	Memory		0.0005	network1	area
584	[nan]	23	1	Memory		0.0001	network1	area
585	[0.06900451163444482]	23	2	Memory	620.0	0.05	network1	area
586	[nan]	23	2	Memory		0.01	network1	area
587	[nan]	23	2	Memory		0.001	network1	area
588	[nan]	23	2	Memory		0.0005	network1	area
589	[nan]	23	2	Memory		0.0001	network1	area
590	[-0.22120075576246717]	23	3	Memory	497.0	0.05	network1	area
591	[nan]	23	3	Memory		0.01	network1	area
592	[nan]	23	3	Memory		0.001	network1	area
593	[nan]	23	3	Memory		0.0005	network1	area
594	[nan]	23	3	Memory		0.0001	network1	area
595	[-0.3092617190376232]	23	4	Memory	928.0	0.05	network1	area
596	[-0.2353328491368534]	23	4	Memory	37.0	0.01	network1	area
597	[nan]	23	4	Memory		0.001	network1	area
598	[nan]	23	4	Memory		0.0005	network1	area
599	[nan]	23	4	Memory		0.0001	network1	area
600	[-0.1455854747500022]	24	0	Memory	460.0	0.05	network1	area
601	[nan]	24	0	Memory		0.01	network1	area
602	[nan]	24	0	Memory		0.001	network1	area
603	[nan]	24	0	Memory		0.0005	network1	area
604	[nan]	24	0	Memory		0.0001	network1	area
605	[0.26596700291342024]	24	1	Memory	1112.0	0.05	network1	area
606	[0.2550906876543511]	24	1	Memory	235.0	0.01	network1	area
607	[nan]	24	1	Memory		0.001	network1	area
608	[nan]	24	1	Memory		0.0005	network1	area
609	[nan]	24	1	Memory		0.0001	network1	area
610	[-0.30284629347710085]	24	2	Memory	944.0	0.05	network1	area
611	[-0.23643432291520414]	24	2	Memory	57.0	0.01	network1	area
612	[nan]	24	2	Memory		0.001	network1	area
613	[nan]	24	2	Memory		0.0005	network1	area
614	[nan]	24	2	Memory		0.0001	network1	area
615	[-0.33164428000600005]	24	3	Memory	2915.0	0.05	network1	area
616	[-0.31708519571934946]	24	3	Memory	360.0	0.01	network1	area
617	[nan]	24	3	Memory		0.001	network1	area
618	[nan]	24	3	Memory		0.0005	network1	area
619	[nan]	24	3	Memory		0.0001	network1	area
620	[0.17276399404510243]	24	4	Memory	892.0	0.05	network1	area
621	[0.23485959094450318]	24	4	Memory	84.0	0.01	network1	area
622	[nan]	24	4	Memory		0.001	network1	area
623	[nan]	24	4	Memory		0.0005	network1	area
624	[nan]	24	4	Memory		0.0001	network1	area
625	[-0.08986078665048336]	25	0	Memory	484.0	0.05	network1	area
626	[nan]	25	0	Memory		0.01	network1	area
627	[nan]	25	0	Memory		0.001	network1	area
628	[nan]	25	0	Memory		0.0005	network1	area
629	[nan]	25	0	Memory		0.0001	network1	area
630	[0.027588893714353243]	25	1	Memory	833.0	0.05	network1	area
631	[-0.23673988043328845]	25	1	Memory	29.0	0.01	network1	area
632	[nan]	25	1	Memory		0.001	network1	area
633	[nan]	25	1	Memory		0.0005	network1	area
634	[nan]	25	1	Memory		0.0001	network1	area
635	[-0.292757785185738]	25	2	Memory	654.0	0.05	network1	area
636	[-0.23150814470805842]	25	2	Memory	33.0	0.01	network1	area
637	[nan]	25	2	Memory		0.001	network1	area
638	[nan]	25	2	Memory		0.0005	network1	area
639	[nan]	25	2	Memory		0.0001	network1	area
640	[0.22886407039009812]	25	3	Memory	1384.0	0.05	network1	area
641	[nan]	25	3	Memory		0.01	network1	area
642	[nan]	25	3	Memory		0.001	network1	area
643	[nan]	25	3	Memory		0.0005	network1	area
644	[nan]	25	3	Memory		0.0001	network1	area
645	[-0.10310771417231049]	25	4	Memory	866.0	0.05	network1	area
646	[nan]	25	4	Memory		0.01	network1	area
647	[nan]	25	4	Memory		0.001	network1	area
648	[nan]	25	4	Memory		0.0005	network1	area
649	[nan]	25	4	Memory		0.0001	network1	area
650	[-0.05685808860464365]	26	0	Memory	401.0	0.05	network1	area
651	[nan]	26	0	Memory		0.01	network1	area
652	[nan]	26	0	Memory		0.001	network1	area
653	[nan]	26	0	Memory		0.0005	network1	area
654	[nan]	26	0	Memory		0.0001	network1	area
655	[0.003546235560375264]	26	1	Memory	664.0	0.05	network1	area
656	[nan]	26	1	Memory		0.01	network1	area
657	[nan]	26	1	Memory		0.001	network1	area
658	[nan]	26	1	Memory		0.0005	network1	area
659	[nan]	26	1	Memory		0.0001	network1	area
660	[0.08304282579579778]	26	2	Memory	1162.0	0.05	network1	area
661	[-0.24211379119605128]	26	2	Memory	136.0	0.01	network1	area
662	[nan]	26	2	Memory		0.001	network1	area
663	[nan]	26	2	Memory		0.0005	network1	area
664	[nan]	26	2	Memory		0.0001	network1	area
665	[0.25428883298187127]	26	3	Memory	1243.0	0.05	network1	area
666	[0.2492418450013939]	26	3	Memory	150.0	0.01	network1	area
667	[nan]	26	3	Memory		0.001	network1	area
668	[nan]	26	3	Memory		0.0005	network1	area
669	[nan]	26	3	Memory		0.0001	network1	area
670	[-0.3068175312167956]	26	4	Memory	2327.0	0.05	network1	area
671	[-0.30662395455517]	26	4	Memory	190.0	0.01	network1	area
672	[nan]	26	4	Memory		0.001	network1	area
673	[nan]	26	4	Memory		0.0005	network1	area
674	[nan]	26	4	Memory		0.0001	network1	area
675	[-0.18072859658424625]	27	0	Memory	1176.0	0.05	network1	area
676	[-0.2318848774699938]	27	0	Memory	15.0	0.01	network1	area
677	[nan]	27	0	Memory		0.001	network1	area
678	[nan]	27	0	Memory		0.0005	network1	area
679	[nan]	27	0	Memory		0.0001	network1	area
680	[0.004603043129179659]	27	1	Memory	629.0	0.05	network1	area
681	[nan]	27	1	Memory		0.01	network1	area
682	[nan]	27	1	Memory		0.001	network1	area
683	[nan]	27	1	Memory		0.0005	network1	area
684	[nan]	27	1	Memory		0.0001	network1	area
685	[-0.2902401944812748]	27	2	Memory	2112.0	0.05	network1	area
686	[nan]	27	2	Memory		0.01	network1	area
687	[nan]	27	2	Memory		0.001	network1	area
688	[nan]	27	2	Memory		0.0005	network1	area
689	[nan]	27	2	Memory		0.0001	network1	area
690	[0.14638128714127074]	27	3	Memory	625.0	0.05	network1	area
691	[0.22729681378021074]	27	3	Memory	23.0	0.01	network1	area
692	[nan]	27	3	Memory		0.001	network1	area
693	[nan]	27	3	Memory		0.0005	network1	area
694	[nan]	27	3	Memory		0.0001	network1	area
695	[-0.037325542993431556]	27	4	Memory	1069.0	0.05	network1	area
696	[0.11557060601535153]	27	4	Memory	183.0	0.01	network1	area
697	[nan]	27	4	Memory		0.001	network1	area
698	[nan]	27	4	Memory		0.0005	network1	area
699	[nan]	27	4	Memory		0.0001	network1	area
700	[0.0055112473449079585]	28	0	Memory	767.0	0.05	network1	area
701	[-0.2467086688877895]	28	0	Memory	70.0	0.01	network1	area
702	[nan]	28	0	Memory		0.001	network1	area
703	[nan]	28	0	Memory		0.0005	network1	area
704	[nan]	28	0	Memory		0.0001	network1	area
705	[-0.30962981668191536]	28	1	Memory	2096.0	0.05	network1	area
706	[-0.28192052091887215]	28	1	Memory	228.0	0.01	network1	area
707	[nan]	28	1	Memory		0.001	network1	area
708	[nan]	28	1	Memory		0.0005	network1	area
709	[nan]	28	1	Memory		0.0001	network1	area
710	[-0.3198241080566997]	28	2	Memory	1436.0	0.05	network1	area
711	[nan]	28	2	Memory		0.01	network1	area
712	[nan]	28	2	Memory		0.001	network1	area
713	[nan]	28	2	Memory		0.0005	network1	area
714	[nan]	28	2	Memory		0.0001	network1	area
715	[0.25378755273018]	28	3	Memory	2033.0	0.05	network1	area
716	[0.25516413247332953]	28	3	Memory	304.0	0.01	network1	area
717	[nan]	28	3	Memory		0.001	network1	area
718	[nan]	28	3	Memory		0.0005	network1	area
719	[nan]	28	3	Memory		0.0001	network1	area
720	[0.18901615423735638]	28	4	Memory	757.0	0.05	network1	area
721	[0.24494350883471575]	28	4	Memory	189.0	0.01	network1	area
722	[nan]	28	4	Memory		0.001	network1	area
723	[nan]	28	4	Memory		0.0005	network1	area
724	[nan]	28	4	Memory		0.0001	network1	area
725	[-0.23461236733006685]	29	0	Memory	1033.0	0.05	network1	area
726	[nan]	29	0	Memory		0.01	network1	area
727	[nan]	29	0	Memory		0.001	network1	area
728	[nan]	29	0	Memory		0.0005	network1	area
729	[nan]	29	0	Memory		0.0001	network1	area
730	[-0.23575497887665303]	29	1	Memory	753.0	0.05	network1	area
731	[-0.3030864810949756]	29	1	Memory	60.0	0.01	network1	area
732	[nan]	29	1	Memory		0.001	network1	area
733	[nan]	29	1	Memory		0.0005	network1	area
734	[nan]	29	1	Memory		0.0001	network1	area
735	[-0.03365660801709983]	29	2	Memory	637.0	0.05	network1	area
736	[-0.2236825254973044]	29	2	Memory	1.0	0.01	network1	area
737	[nan]	29	2	Memory		0.001	network1	area
738	[nan]	29	2	Memory		0.0005	network1	area
739	[nan]	29	2	Memory		0.0001	network1	area
740	[0.018311266393670055]	29	3	Memory	665.0	0.05	network1	area
741	[nan]	29	3	Memory		0.01	network1	area
742	[nan]	29	3	Memory		0.001	network1	area
743	[nan]	29	3	Memory		0.0005	network1	area
744	[nan]	29	3	Memory		0.0001	network1	area
745	[-0.12123925231306872]	29	4	Memory	266.0	0.05	network1	area
746	[nan]	29	4	Memory		0.01	network1	area
747	[nan]	29	4	Memory		0.001	network1	area
748	[nan]	29	4	Memory		0.0005	network1	area
749	[nan]	29	4	Memory		0.0001	network1	area
750	[-0.3017341608026835]	30	0	Memory	684.0	0.05	network1	area
751	[nan]	30	0	Memory		0.01	network1	area
752	[nan]	30	0	Memory		0.001	network1	area
753	[nan]	30	0	Memory		0.0005	network1	area
754	[nan]	30	0	Memory		0.0001	network1	area
755	[-0.07374021079947318]	30	1	Memory	1971.0	0.05	network1	area
756	[-0.24047345359914024]	30	1	Memory	108.0	0.01	network1	area
757	[nan]	30	1	Memory		0.001	network1	area
758	[nan]	30	1	Memory		0.0005	network1	area
759	[nan]	30	1	Memory		0.0001	network1	area
760	[0.23576643855861312]	30	2	Memory	1701.0	0.05	network1	area
761	[0.2253134542432399]	30	2	Memory	140.0	0.01	network1	area
762	[nan]	30	2	Memory		0.001	network1	area
763	[nan]	30	2	Memory		0.0005	network1	area
764	[nan]	30	2	Memory		0.0001	network1	area
765	[0.050192065546482756]	30	3	Memory	594.0	0.05	network1	area
766	[nan]	30	3	Memory		0.01	network1	area
767	[nan]	30	3	Memory		0.001	network1	area
768	[nan]	30	3	Memory		0.0005	network1	area
769	[nan]	30	3	Memory		0.0001	network1	area
770	[-0.23980672938888847]	30	4	Memory	444.0	0.05	network1	area
771	[-0.23962056838791929]	30	4	Memory	56.0	0.01	network1	area
772	[nan]	30	4	Memory		0.001	network1	area
773	[nan]	30	4	Memory		0.0005	network1	area
774	[nan]	30	4	Memory		0.0001	network1	area
775	[0.11782892366247147]	31	0	Memory	2045.0	0.05	network1	area
776	[-0.24819695823936735]	31	0	Memory	101.0	0.01	network1	area
777	[nan]	31	0	Memory		0.001	network1	area
778	[nan]	31	0	Memory		0.0005	network1	area
779	[nan]	31	0	Memory		0.0001	network1	area
780	[-0.12284052500762092]	31	1	Memory	646.0	0.05	network1	area
781	[nan]	31	1	Memory		0.01	network1	area
782	[nan]	31	1	Memory		0.001	network1	area
783	[nan]	31	1	Memory		0.0005	network1	area
784	[nan]	31	1	Memory		0.0001	network1	area
785	[0.06027567323706303]	31	2	Memory	636.0	0.05	network1	area
786	[0.23250322225979653]	31	2	Memory	81.0	0.01	network1	area
787	[nan]	31	2	Memory		0.001	network1	area
788	[nan]	31	2	Memory		0.0005	network1	area
789	[nan]	31	2	Memory		0.0001	network1	area
790	[0.014680802269450873]	31	3	Memory	624.0	0.05	network1	area
791	[-0.2246248728551725]	31	3	Memory	3.0	0.01	network1	area
792	[nan]	31	3	Memory		0.001	network1	area
793	[nan]	31	3	Memory		0.0005	network1	area
794	[nan]	31	3	Memory		0.0001	network1	area
795	[-0.25364488492630344]	31	4	Memory	793.0	0.05	network1	area
796	[nan]	31	4	Memory		0.01	network1	area
797	[nan]	31	4	Memory		0.001	network1	area
798	[nan]	31	4	Memory		0.0005	network1	area
799	[nan]	31	4	Memory		0.0001	network1	area
800	[0.1296909032470523]	32	0	Memory	848.0	0.05	network1	area
801	[-0.20677913887526636]	32	0	Memory	56.0	0.01	network1	area
802	[nan]	32	0	Memory		0.001	network1	area
803	[nan]	32	0	Memory		0.0005	network1	area
804	[nan]	32	0	Memory		0.0001	network1	area
805	[-0.014770355568903836]	32	1	Memory	722.0	0.05	network1	area
806	[nan]	32	1	Memory		0.01	network1	area
807	[nan]	32	1	Memory		0.001	network1	area
808	[nan]	32	1	Memory		0.0005	network1	area
809	[nan]	32	1	Memory		0.0001	network1	area
810	[-0.06875289093113462]	32	2	Memory	897.0	0.05	network1	area
811	[nan]	32	2	Memory		0.01	network1	area
812	[nan]	32	2	Memory		0.001	network1	area
813	[nan]	32	2	Memory		0.0005	network1	area
814	[nan]	32	2	Memory		0.0001	network1	area
815	[-0.18154142917764038]	32	3	Memory	1767.0	0.05	network1	area
816	[nan]	32	3	Memory		0.01	network1	area
817	[nan]	32	3	Memory		0.001	network1	area
818	[nan]	32	3	Memory		0.0005	network1	area
819	[nan]	32	3	Memory		0.0001	network1	area
820	[-0.29936457297189345]	32	4	Memory	1098.0	0.05	network1	area
821	[-0.26777326067439405]	32	4	Memory	271.0	0.01	network1	area
822	[nan]	32	4	Memory		0.001	network1	area
823	[nan]	32	4	Memory		0.0005	network1	area
824	[nan]	32	4	Memory		0.0001	network1	area
825	[0.24621384647926806]	33	0	Memory	1223.0	0.05	network1	area
826	[0.22774612227020213]	33	0	Memory	39.0	0.01	network1	area
827	[nan]	33	0	Memory		0.001	network1	area
828	[nan]	33	0	Memory		0.0005	network1	area
829	[nan]	33	0	Memory		0.0001	network1	area
830	[0.07642913024107824]	33	1	Memory	702.0	0.05	network1	area
831	[nan]	33	1	Memory		0.01	network1	area
832	[nan]	33	1	Memory		0.001	network1	area
833	[nan]	33	1	Memory		0.0005	network1	area
834	[nan]	33	1	Memory		0.0001	network1	area
835	[-0.24851546165569438]	33	2	Memory	2052.0	0.05	network1	area
836	[-0.24255400758346485]	33	2	Memory	79.0	0.01	network1	area
837	[nan]	33	2	Memory		0.001	network1	area
838	[nan]	33	2	Memory		0.0005	network1	area
839	[nan]	33	2	Memory		0.0001	network1	area
840	[-0.2274418452720642]	33	3	Memory	1253.0	0.05	network1	area
841	[-0.23448976016060807]	33	3	Memory	65.0	0.01	network1	area
842	[nan]	33	3	Memory		0.001	network1	area
843	[nan]	33	3	Memory		0.0005	network1	area
844	[nan]	33	3	Memory		0.0001	network1	area
845	[-0.012022691015434388]	33	4	Memory	339.0	0.05	network1	area
846	[nan]	33	4	Memory		0.01	network1	area
847	[nan]	33	4	Memory		0.001	network1	area
848	[nan]	33	4	Memory		0.0005	network1	area
849	[nan]	33	4	Memory		0.0001	network1	area
850	[-0.2930417052185153]	34	0	Memory	1483.0	0.05	network1	area
851	[-0.2548275519340107]	34	0	Memory	299.0	0.01	network1	area
852	[nan]	34	0	Memory		0.001	network1	area
853	[nan]	34	0	Memory		0.0005	network1	area
854	[nan]	34	0	Memory		0.0001	network1	area
855	[-0.14246690960797492]	34	1	Memory	517.0	0.05	network1	area
856	[nan]	34	1	Memory		0.01	network1	area
857	[nan]	34	1	Memory		0.001	network1	area
858	[nan]	34	1	Memory		0.0005	network1	area
859	[nan]	34	1	Memory		0.0001	network1	area
860	[-0.16278541922344572]	34	2	Memory	1342.0	0.05	network1	area
861	[-0.2504451897628391]	34	2	Memory	164.0	0.01	network1	area
862	[nan]	34	2	Memory		0.001	network1	area
863	[nan]	34	2	Memory		0.0005	network1	area
864	[nan]	34	2	Memory		0.0001	network1	area
865	[0.15824563749830992]	34	3	Memory	599.0	0.05	network1	area
866	[nan]	34	3	Memory		0.01	network1	area
867	[nan]	34	3	Memory		0.001	network1	area
868	[nan]	34	3	Memory		0.0005	network1	area
869	[nan]	34	3	Memory		0.0001	network1	area
870	[0.17514303995434088]	34	4	Memory	665.0	0.05	network1	area
871	[0.23476018507120872]	34	4	Memory	74.0	0.01	network1	area
872	[nan]	34	4	Memory		0.001	network1	area
873	[nan]	34	4	Memory		0.0005	network1	area
874	[nan]	34	4	Memory		0.0001	network1	area
875	[0.02518555658052606]	35	0	Memory	254.0	0.05	network1	area
876	[nan]	35	0	Memory		0.01	network1	area
877	[nan]	35	0	Memory		0.001	network1	area
878	[nan]	35	0	Memory		0.0005	network1	area
879	[nan]	35	0	Memory		0.0001	network1	area
880	[-0.16793922578635517]	35	1	Memory	1386.0	0.05	network1	area
881	[0.12615214227052604]	35	1	Memory	84.0	0.01	network1	area
882	[nan]	35	1	Memory		0.001	network1	area
883	[nan]	35	1	Memory		0.0005	network1	area
884	[nan]	35	1	Memory		0.0001	network1	area
885	[-0.09550780354264843]	35	2	Memory	554.0	0.05	network1	area
886	[nan]	35	2	Memory		0.01	network1	area
887	[nan]	35	2	Memory		0.001	network1	area
888	[nan]	35	2	Memory		0.0005	network1	area
889	[nan]	35	2	Memory		0.0001	network1	area
890	[0.11389251669626387]	35	3	Memory	1777.0	0.05	network1	area
891	[-0.2317796632477715]	35	3	Memory	3.0	0.01	network1	area
892	[nan]	35	3	Memory		0.001	network1	area
893	[nan]	35	3	Memory		0.0005	network1	area
894	[nan]	35	3	Memory		0.0001	network1	area
895	[-0.22223838453378775]	35	4	Memory	299.0	0.05	network1	area
896	[nan]	35	4	Memory		0.01	network1	area
897	[nan]	35	4	Memory		0.001	network1	area
898	[nan]	35	4	Memory		0.0005	network1	area
899	[nan]	35	4	Memory		0.0001	network1	area
900	[-0.3151120827975183]	36	0	Memory	1349.0	0.05	network1	area
901	[-0.26096272999266584]	36	0	Memory	82.0	0.01	network1	area
902	[nan]	36	0	Memory		0.001	network1	area
903	[nan]	36	0	Memory		0.0005	network1	area
904	[nan]	36	0	Memory		0.0001	network1	area
905	[0.23967200210077533]	36	1	Memory	1553.0	0.05	network1	area
906	[0.292613107645154]	36	1	Memory	236.0	0.01	network1	area
907	[nan]	36	1	Memory		0.001	network1	area
908	[nan]	36	1	Memory		0.0005	network1	area
909	[nan]	36	1	Memory		0.0001	network1	area
910	[-0.14742237233991148]	36	2	Memory	1586.0	0.05	network1	area
911	[-0.13288131686245072]	36	2	Memory	70.0	0.01	network1	area
912	[nan]	36	2	Memory		0.001	network1	area
913	[nan]	36	2	Memory		0.0005	network1	area
914	[nan]	36	2	Memory		0.0001	network1	area
915	[-0.26384115547376985]	36	3	Memory	616.0	0.05	network1	area
916	[-0.2270794206665739]	36	3	Memory	18.0	0.01	network1	area
917	[nan]	36	3	Memory		0.001	network1	area
918	[nan]	36	3	Memory		0.0005	network1	area
919	[nan]	36	3	Memory		0.0001	network1	area
920	[0.18289365831427526]	36	4	Memory	595.0	0.05	network1	area
921	[nan]	36	4	Memory		0.01	network1	area
922	[nan]	36	4	Memory		0.001	network1	area
923	[nan]	36	4	Memory		0.0005	network1	area
924	[nan]	36	4	Memory		0.0001	network1	area
925	[-0.15244344598799042]	37	0	Memory	649.0	0.05	network1	area
926	[-0.22770429792034017]	37	0	Memory	21.0	0.01	network1	area
927	[nan]	37	0	Memory		0.001	network1	area
928	[nan]	37	0	Memory		0.0005	network1	area
929	[nan]	37	0	Memory		0.0001	network1	area
930	[-0.04248267689631976]	37	1	Memory	450.0	0.05	network1	area
931	[-0.2270398527316333]	37	1	Memory	4.0	0.01	network1	area
932	[nan]	37	1	Memory		0.001	network1	area
933	[nan]	37	1	Memory		0.0005	network1	area
934	[nan]	37	1	Memory		0.0001	network1	area
935	[-0.3212417630117253]	37	2	Memory	2015.0	0.05	network1	area
936	[-0.31120674704440493]	37	2	Memory	152.0	0.01	network1	area
937	[nan]	37	2	Memory		0.001	network1	area
938	[nan]	37	2	Memory		0.0005	network1	area
939	[nan]	37	2	Memory		0.0001	network1	area
940	[0.16820460975062607]	37	3	Memory	1258.0	0.05	network1	area
941	[0.24245595507994003]	37	3	Memory	131.0	0.01	network1	area
942	[nan]	37	3	Memory		0.001	network1	area
943	[nan]	37	3	Memory		0.0005	network1	area
944	[nan]	37	3	Memory		0.0001	network1	area
945	[-0.037158081587184685]	37	4	Memory	741.0	0.05	network1	area
946	[0.2620682657403016]	37	4	Memory	86.0	0.01	network1	area
947	[nan]	37	4	Memory		0.001	network1	area
948	[nan]	37	4	Memory		0.0005	network1	area
949	[nan]	37	4	Memory		0.0001	network1	area
950	[-0.23967579896080787]	38	0	Memory	1597.0	0.05	network1	area
951	[nan]	38	0	Memory		0.01	network1	area
952	[nan]	38	0	Memory		0.001	network1	area
953	[nan]	38	0	Memory		0.0005	network1	area
954	[nan]	38	0	Memory		0.0001	network1	area
955	[-0.004383094439683363]	38	1	Memory	1421.0	0.05	network1	area
956	[-0.2618292445899604]	38	1	Memory	201.0	0.01	network1	area
957	[nan]	38	1	Memory		0.001	network1	area
958	[nan]	38	1	Memory		0.0005	network1	area
959	[nan]	38	1	Memory		0.0001	network1	area
960	[-0.02703588348501149]	38	2	Memory	311.0	0.05	network1	area
961	[nan]	38	2	Memory		0.01	network1	area
962	[nan]	38	2	Memory		0.001	network1	area
963	[nan]	38	2	Memory		0.0005	network1	area
964	[nan]	38	2	Memory		0.0001	network1	area
965	[-0.31397919668976243]	38	3	Memory	1487.0	0.05	network1	area
966	[-0.29056429693437275]	38	3	Memory	69.0	0.01	network1	area
967	[nan]	38	3	Memory		0.001	network1	area
968	[nan]	38	3	Memory		0.0005	network1	area
969	[nan]	38	3	Memory		0.0001	network1	area
970	[0.2443407634508676]	38	4	Memory	2886.0	0.05	network1	area
971	[0.26025907603523923]	38	4	Memory	115.0	0.01	network1	area
972	[nan]	38	4	Memory		0.001	network1	area
973	[nan]	38	4	Memory		0.0005	network1	area
974	[nan]	38	4	Memory		0.0001	network1	area
975	[-0.3376004034434375]	39	0	Memory	3033.0	0.05	network1	area
976	[-0.3361043796481124]	39	0	Memory	456.0	0.01	network1	area
977	[nan]	39	0	Memory		0.001	network1	area
978	[nan]	39	0	Memory		0.0005	network1	area
979	[nan]	39	0	Memory		0.0001	network1	area
980	[0.2600332344484672]	39	1	Memory	2532.0	0.05	network1	area
981	[0.2854547757061904]	39	1	Memory	683.0	0.01	network1	area
982	[0.2877558705778511]	39	1	Memory	27.0	0.001	network1	area
983	[nan]	39	1	Memory		0.0005	network1	area
984	[nan]	39	1	Memory		0.0001	network1	area
985	[-0.1540127437282159]	39	2	Memory	773.0	0.05	network1	area
986	[nan]	39	2	Memory		0.01	network1	area
987	[nan]	39	2	Memory		0.001	network1	area
988	[nan]	39	2	Memory		0.0005	network1	area
989	[nan]	39	2	Memory		0.0001	network1	area
990	[0.18443992856876243]	39	3	Memory	128.0	0.05	network1	area
991	[nan]	39	3	Memory		0.01	network1	area
992	[nan]	39	3	Memory		0.001	network1	area
993	[nan]	39	3	Memory		0.0005	network1	area
994	[nan]	39	3	Memory		0.0001	network1	area
995	[0.20108982591589603]	39	4	Memory	399.0	0.05	network1	area
996	[0.22544684038882304]	39	4	Memory	12.0	0.01	network1	area
997	[nan]	39	4	Memory		0.001	network1	area
998	[nan]	39	4	Memory		0.0005	network1	area
999	[nan]	39	4	Memory		0.0001	network1	area
1000	[-0.29276276747637536]	40	0	Memory	2673.0	0.05	network1	area
1001	[-0.22369985440623433]	40	0	Memory	2.0	0.01	network1	area
1002	[nan]	40	0	Memory		0.001	network1	area
1003	[nan]	40	0	Memory		0.0005	network1	area
1004	[nan]	40	0	Memory		0.0001	network1	area
1005	[-0.186095075953233]	40	1	Memory	1367.0	0.05	network1	area
1006	[-0.23941375567270995]	40	1	Memory	89.0	0.01	network1	area
1007	[nan]	40	1	Memory		0.001	network1	area
1008	[nan]	40	1	Memory		0.0005	network1	area
1009	[nan]	40	1	Memory		0.0001	network1	area
1010	[-0.07325028256447194]	40	2	Memory	375.0	0.05	network1	area
1011	[-0.2409559416843039]	40	2	Memory	36.0	0.01	network1	area
1012	[nan]	40	2	Memory		0.001	network1	area
1013	[nan]	40	2	Memory		0.0005	network1	area
1014	[nan]	40	2	Memory		0.0001	network1	area
1015	[0.25669752213285135]	40	3	Memory	2960.0	0.05	network1	area
1016	[0.2943030220940422]	40	3	Memory	856.0	0.01	network1	area
1017	[0.2872374027936859]	40	3	Memory	25.0	0.001	network1	area
1018	[nan]	40	3	Memory		0.0005	network1	area
1019	[nan]	40	3	Memory		0.0001	network1	area
1020	[0.2141066966542934]	40	4	Memory	835.0	0.05	network1	area
1021	[nan]	40	4	Memory		0.01	network1	area
1022	[nan]	40	4	Memory		0.001	network1	area
1023	[nan]	40	4	Memory		0.0005	network1	area
1024	[nan]	40	4	Memory		0.0001	network1	area
1025	[-0.061184359563399716]	41	0	Memory	285.0	0.05	network1	area
1026	[nan]	41	0	Memory		0.01	network1	area
1027	[nan]	41	0	Memory		0.001	network1	area
1028	[nan]	41	0	Memory		0.0005	network1	area
1029	[nan]	41	0	Memory		0.0001	network1	area
1030	[-0.277225098298528]	41	1	Memory	1059.0	0.05	network1	area
1031	[-0.23256451232218364]	41	1	Memory	25.0	0.01	network1	area
1032	[nan]	41	1	Memory		0.001	network1	area
1033	[nan]	41	1	Memory		0.0005	network1	area
1034	[nan]	41	1	Memory		0.0001	network1	area
1035	[0.25202862067524556]	41	2	Memory	948.0	0.05	network1	area
1036	[0.23293033684676465]	41	2	Memory	69.0	0.01	network1	area
1037	[nan]	41	2	Memory		0.001	network1	area
1038	[nan]	41	2	Memory		0.0005	network1	area
1039	[nan]	41	2	Memory		0.0001	network1	area
1040	[-0.26456451573767586]	41	3	Memory	1249.0	0.05	network1	area
1041	[-0.23165650675791186]	41	3	Memory	39.0	0.01	network1	area
1042	[nan]	41	3	Memory		0.001	network1	area
1043	[nan]	41	3	Memory		0.0005	network1	area
1044	[nan]	41	3	Memory		0.0001	network1	area
1045	[0.01982355124560684]	41	4	Memory	608.0	0.05	network1	area
1046	[-0.2250897885232096]	41	4	Memory	1.0	0.01	network1	area
1047	[nan]	41	4	Memory		0.001	network1	area
1048	[nan]	41	4	Memory		0.0005	network1	area
1049	[nan]	41	4	Memory		0.0001	network1	area
1050	[-0.18819515838867418]	42	0	Memory	1012.0	0.05	network1	area
1051	[nan]	42	0	Memory		0.01	network1	area
1052	[nan]	42	0	Memory		0.001	network1	area
1053	[nan]	42	0	Memory		0.0005	network1	area
1054	[nan]	42	0	Memory		0.0001	network1	area
1055	[0.18194303399612774]	42	1	Memory	560.0	0.05	network1	area
1056	[0.2363547129895809]	42	1	Memory	33.0	0.01	network1	area
1057	[nan]	42	1	Memory		0.001	network1	area
1058	[nan]	42	1	Memory		0.0005	network1	area
1059	[nan]	42	1	Memory		0.0001	network1	area
1060	[0.12845696832326453]	42	2	Memory	925.0	0.05	network1	area
1061	[nan]	42	2	Memory		0.01	network1	area
1062	[nan]	42	2	Memory		0.001	network1	area
1063	[nan]	42	2	Memory		0.0005	network1	area
1064	[nan]	42	2	Memory		0.0001	network1	area
1065	[-0.2706336365221745]	42	3	Memory	1257.0	0.05	network1	area
1066	[-0.2283854428407789]	42	3	Memory	17.0	0.01	network1	area
1067	[nan]	42	3	Memory		0.001	network1	area
1068	[nan]	42	3	Memory		0.0005	network1	area
1069	[nan]	42	3	Memory		0.0001	network1	area
1070	[-0.017887482161271052]	42	4	Memory	592.0	0.05	network1	area
1071	[nan]	42	4	Memory		0.01	network1	area
1072	[nan]	42	4	Memory		0.001	network1	area
1073	[nan]	42	4	Memory		0.0005	network1	area
1074	[nan]	42	4	Memory		0.0001	network1	area
1075	[-0.28438356345994775]	43	0	Memory	990.0	0.05	network1	area
1076	[nan]	43	0	Memory		0.01	network1	area
1077	[nan]	43	0	Memory		0.001	network1	area
1078	[nan]	43	0	Memory		0.0005	network1	area
1079	[nan]	43	0	Memory		0.0001	network1	area
1080	[0.10733240840947915]	43	1	Memory	640.0	0.05	network1	area
1081	[-0.22805710628629508]	43	1	Memory	5.0	0.01	network1	area
1082	[nan]	43	1	Memory		0.001	network1	area
1083	[nan]	43	1	Memory		0.0005	network1	area
1084	[nan]	43	1	Memory		0.0001	network1	area
1085	[-0.19105149685534586]	43	2	Memory	622.0	0.05	network1	area
1086	[-0.22831392072121484]	43	2	Memory	35.0	0.01	network1	area
1087	[nan]	43	2	Memory		0.001	network1	area
1088	[nan]	43	2	Memory		0.0005	network1	area
1089	[nan]	43	2	Memory		0.0001	network1	area
1090	[-0.09344924329207567]	43	3	Memory	279.0	0.05	network1	area
1091	[-0.2286328120288759]	43	3	Memory	10.0	0.01	network1	area
1092	[nan]	43	3	Memory		0.001	network1	area
1093	[nan]	43	3	Memory		0.0005	network1	area
1094	[nan]	43	3	Memory		0.0001	network1	area
1095	[-0.08857113772161221]	43	4	Memory	2088.0	0.05	network1	area
1096	[0.23282342973850162]	43	4	Memory	60.0	0.01	network1	area
1097	[nan]	43	4	Memory		0.001	network1	area
1098	[nan]	43	4	Memory		0.0005	network1	area
1099	[nan]	43	4	Memory		0.0001	network1	area
1100	[-0.17478911700895966]	44	0	Memory	579.0	0.05	network1	area
1101	[nan]	44	0	Memory		0.01	network1	area
1102	[nan]	44	0	Memory		0.001	network1	area
1103	[nan]	44	0	Memory		0.0005	network1	area
1104	[nan]	44	0	Memory		0.0001	network1	area
1105	[-0.06466334910294982]	44	1	Memory	528.0	0.05	network1	area
1106	[-0.2426259352614015]	44	1	Memory	44.0	0.01	network1	area
1107	[nan]	44	1	Memory		0.001	network1	area
1108	[nan]	44	1	Memory		0.0005	network1	area
1109	[nan]	44	1	Memory		0.0001	network1	area
1110	[-0.2846475851771334]	44	2	Memory	505.0	0.05	network1	area
1111	[nan]	44	2	Memory		0.01	network1	area
1112	[nan]	44	2	Memory		0.001	network1	area
1113	[nan]	44	2	Memory		0.0005	network1	area
1114	[nan]	44	2	Memory		0.0001	network1	area
1115	[-0.03280472186494536]	44	3	Memory	500.0	0.05	network1	area
1116	[nan]	44	3	Memory		0.01	network1	area
1117	[nan]	44	3	Memory		0.001	network1	area
1118	[nan]	44	3	Memory		0.0005	network1	area
1119	[nan]	44	3	Memory		0.0001	network1	area
1120	[0.11323862342705554]	44	4	Memory	2131.0	0.05	network1	area
1121	[0.14948246049711658]	44	4	Memory	200.0	0.01	network1	area
1122	[nan]	44	4	Memory		0.001	network1	area
1123	[nan]	44	4	Memory		0.0005	network1	area
1124	[nan]	44	4	Memory		0.0001	network1	area
1125	[0.10244070128226443]	45	0	Memory	815.0	0.05	network1	area
1126	[nan]	45	0	Memory		0.01	network1	area
1127	[nan]	45	0	Memory		0.001	network1	area
1128	[nan]	45	0	Memory		0.0005	network1	area
1129	[nan]	45	0	Memory		0.0001	network1	area
1130	[0.03054820645281668]	45	1	Memory	486.0	0.05	network1	area
1131	[nan]	45	1	Memory		0.01	network1	area
1132	[nan]	45	1	Memory		0.001	network1	area
1133	[nan]	45	1	Memory		0.0005	network1	area
1134	[nan]	45	1	Memory		0.0001	network1	area
1135	[-0.25179557190386076]	45	2	Memory	273.0	0.05	network1	area
1136	[nan]	45	2	Memory		0.01	network1	area
1137	[nan]	45	2	Memory		0.001	network1	area
1138	[nan]	45	2	Memory		0.0005	network1	area
1139	[nan]	45	2	Memory		0.0001	network1	area
1140	[0.0982715564304764]	45	3	Memory	916.0	0.05	network1	area
1141	[nan]	45	3	Memory		0.01	network1	area
1142	[nan]	45	3	Memory		0.001	network1	area
1143	[nan]	45	3	Memory		0.0005	network1	area
1144	[nan]	45	3	Memory		0.0001	network1	area
1145	[-0.2327399365814967]	45	4	Memory	837.0	0.05	network1	area
1146	[nan]	45	4	Memory		0.01	network1	area
1147	[nan]	45	4	Memory		0.001	network1	area
1148	[nan]	45	4	Memory		0.0005	network1	area
1149	[nan]	45	4	Memory		0.0001	network1	area
1150	[0.23742144384728933]	46	0	Memory	1677.0	0.05	network1	area
1151	[0.24582980462122556]	46	0	Memory	138.0	0.01	network1	area
1152	[nan]	46	0	Memory		0.001	network1	area
1153	[nan]	46	0	Memory		0.0005	network1	area
1154	[nan]	46	0	Memory		0.0001	network1	area
1155	[-0.08408498030660161]	46	1	Memory	878.0	0.05	network1	area
1156	[-0.23176148723247852]	46	1	Memory	42.0	0.01	network1	area
1157	[nan]	46	1	Memory		0.001	network1	area
1158	[nan]	46	1	Memory		0.0005	network1	area
1159	[nan]	46	1	Memory		0.0001	network1	area
1160	[-0.3216642874373249]	46	2	Memory	1218.0	0.05	network1	area
1161	[-0.282609912957379]	46	2	Memory	161.0	0.01	network1	area
1162	[nan]	46	2	Memory		0.001	network1	area
1163	[nan]	46	2	Memory		0.0005	network1	area
1164	[nan]	46	2	Memory		0.0001	network1	area
1165	[0.1288455669843789]	46	3	Memory	631.0	0.05	network1	area
1166	[nan]	46	3	Memory		0.01	network1	area
1167	[nan]	46	3	Memory		0.001	network1	area
1168	[nan]	46	3	Memory		0.0005	network1	area
1169	[nan]	46	3	Memory		0.0001	network1	area
1170	[-0.2677826090700738]	46	4	Memory	1472.0	0.05	network1	area
1171	[-0.2531201826288015]	46	4	Memory	173.0	0.01	network1	area
1172	[nan]	46	4	Memory		0.001	network1	area
1173	[nan]	46	4	Memory		0.0005	network1	area
1174	[nan]	46	4	Memory		0.0001	network1	area
1175	[0.07024934024744266]	47	0	Memory	350.0	0.05	network1	area
1176	[nan]	47	0	Memory		0.01	network1	area
1177	[nan]	47	0	Memory		0.001	network1	area
1178	[nan]	47	0	Memory		0.0005	network1	area
1179	[nan]	47	0	Memory		0.0001	network1	area
1180	[-0.28122378729550046]	47	1	Memory	1518.0	0.05	network1	area
1181	[-0.294155731042928]	47	1	Memory	40.0	0.01	network1	area
1182	[nan]	47	1	Memory		0.001	network1	area
1183	[nan]	47	1	Memory		0.0005	network1	area
1184	[nan]	47	1	Memory		0.0001	network1	area
1185	[-0.25624103016166927]	47	2	Memory	1091.0	0.05	network1	area
1186	[nan]	47	2	Memory		0.01	network1	area
1187	[nan]	47	2	Memory		0.001	network1	area
1188	[nan]	47	2	Memory		0.0005	network1	area
1189	[nan]	47	2	Memory		0.0001	network1	area
1190	[0.055181207595645335]	47	3	Memory	364.0	0.05	network1	area
1191	[nan]	47	3	Memory		0.01	network1	area
1192	[nan]	47	3	Memory		0.001	network1	area
1193	[nan]	47	3	Memory		0.0005	network1	area
1194	[nan]	47	3	Memory		0.0001	network1	area
1195	[0.19946246182344796]	47	4	Memory	793.0	0.05	network1	area
1196	[nan]	47	4	Memory		0.01	network1	area
1197	[nan]	47	4	Memory		0.001	network1	area
1198	[nan]	47	4	Memory		0.0005	network1	area
1199	[nan]	47	4	Memory		0.0001	network1	area
1200	[-0.18538366316159233]	48	0	Memory	1541.0	0.05	network1	area
1201	[-0.22702060293904572]	48	0	Memory	1.0	0.01	network1	area
1202	[nan]	48	0	Memory		0.001	network1	area
1203	[nan]	48	0	Memory		0.0005	network1	area
1204	[nan]	48	0	Memory		0.0001	network1	area
1205	[-0.14111305509577368]	48	1	Memory	697.0	0.05	network1	area
1206	[-0.2516580452050696]	48	1	Memory	103.0	0.01	network1	area
1207	[nan]	48	1	Memory		0.001	network1	area
1208	[nan]	48	1	Memory		0.0005	network1	area
1209	[nan]	48	1	Memory		0.0001	network1	area
1210	[0.21224388793255022]	48	2	Memory	547.0	0.05	network1	area
1211	[0.25095122643682455]	48	2	Memory	173.0	0.01	network1	area
1212	[nan]	48	2	Memory		0.001	network1	area
1213	[nan]	48	2	Memory		0.0005	network1	area
1214	[nan]	48	2	Memory		0.0001	network1	area
1215	[-0.09876169744401674]	48	3	Memory	1449.0	0.05	network1	area
1216	[nan]	48	3	Memory		0.01	network1	area
1217	[nan]	48	3	Memory		0.001	network1	area
1218	[nan]	48	3	Memory		0.0005	network1	area
1219	[nan]	48	3	Memory		0.0001	network1	area
1220	[0.11550065594698926]	48	4	Memory	1204.0	0.05	network1	area
1221	[0.2042132841788394]	48	4	Memory	26.0	0.01	network1	area
1222	[nan]	48	4	Memory		0.001	network1	area
1223	[nan]	48	4	Memory		0.0005	network1	area
1224	[nan]	48	4	Memory		0.0001	network1	area
1225	[0.06533786749829473]	49	0	Memory	684.0	0.05	network1	area
1226	[0.23247980909570262]	49	0	Memory	63.0	0.01	network1	area
1227	[nan]	49	0	Memory		0.001	network1	area
1228	[nan]	49	0	Memory		0.0005	network1	area
1229	[nan]	49	0	Memory		0.0001	network1	area
1230	[-0.2281185591904729]	49	1	Memory	774.0	0.05	network1	area
1231	[nan]	49	1	Memory		0.01	network1	area
1232	[nan]	49	1	Memory		0.001	network1	area
1233	[nan]	49	1	Memory		0.0005	network1	area
1234	[nan]	49	1	Memory		0.0001	network1	area
1235	[-0.279970374035955]	49	2	Memory	932.0	0.05	network1	area
1236	[nan]	49	2	Memory		0.01	network1	area
1237	[nan]	49	2	Memory		0.001	network1	area
1238	[nan]	49	2	Memory		0.0005	network1	area
1239	[nan]	49	2	Memory		0.0001	network1	area
1240	[0.11474674992245436]	49	3	Memory	1193.0	0.05	network1	area
1241	[-0.238520274689055]	49	3	Memory	79.0	0.01	network1	area
1242	[nan]	49	3	Memory		0.001	network1	area
1243	[nan]	49	3	Memory		0.0005	network1	area
1244	[nan]	49	3	Memory		0.0001	network1	area
1245	[0.20793442984456517]	49	4	Memory	868.0	0.05	network1	area
1246	[0.2341205998533859]	49	4	Memory	87.0	0.01	network1	area
1247	[nan]	49	4	Memory		0.001	network1	area
1248	[nan]	49	4	Memory		0.0005	network1	area
1249	[nan]	49	4	Memory		0.0001	network1	area
1250	[0.1991598420836292]	50	0	Memory	689.0	0.05	network1	area
1251	[nan]	50	0	Memory		0.01	network1	area
1252	[nan]	50	0	Memory		0.001	network1	area
1253	[nan]	50	0	Memory		0.0005	network1	area
1254	[nan]	50	0	Memory		0.0001	network1	area
1255	[-0.032425153639659574]	50	1	Memory	701.0	0.05	network1	area
1256	[0.23355375037532042]	50	1	Memory	28.0	0.01	network1	area
1257	[nan]	50	1	Memory		0.001	network1	area
1258	[nan]	50	1	Memory		0.0005	network1	area
1259	[nan]	50	1	Memory		0.0001	network1	area
1260	[-0.22702405871572567]	50	2	Memory	2060.0	0.05	network1	area
1261	[-0.23108593403276181]	50	2	Memory	41.0	0.01	network1	area
1262	[nan]	50	2	Memory		0.001	network1	area
1263	[nan]	50	2	Memory		0.0005	network1	area
1264	[nan]	50	2	Memory		0.0001	network1	area
1265	[0.16213071330707246]	50	3	Memory	1410.0	0.05	network1	area
1266	[0.2274353705333136]	50	3	Memory	27.0	0.01	network1	area
1267	[nan]	50	3	Memory		0.001	network1	area
1268	[nan]	50	3	Memory		0.0005	network1	area
1269	[nan]	50	3	Memory		0.0001	network1	area
1270	[-0.286062469831868]	50	4	Memory	1278.0	0.05	network1	area
1271	[-0.26484152571263025]	50	4	Memory	111.0	0.01	network1	area
1272	[nan]	50	4	Memory		0.001	network1	area
1273	[nan]	50	4	Memory		0.0005	network1	area
1274	[nan]	50	4	Memory		0.0001	network1	area
1275	[-0.25445942081992756]	51	0	Memory	929.0	0.05	network1	area
1276	[-0.22470257904726176]	51	0	Memory	6.0	0.01	network1	area
1277	[nan]	51	0	Memory		0.001	network1	area
1278	[nan]	51	0	Memory		0.0005	network1	area
1279	[nan]	51	0	Memory		0.0001	network1	area
1280	[-0.2563633685818282]	51	1	Memory	381.0	0.05	network1	area
1281	[nan]	51	1	Memory		0.01	network1	area
1282	[nan]	51	1	Memory		0.001	network1	area
1283	[nan]	51	1	Memory		0.0005	network1	area
1284	[nan]	51	1	Memory		0.0001	network1	area
1285	[-0.3041708206669821]	51	2	Memory	1157.0	0.05	network1	area
1286	[-0.25713306223881216]	51	2	Memory	40.0	0.01	network1	area
1287	[nan]	51	2	Memory		0.001	network1	area
1288	[nan]	51	2	Memory		0.0005	network1	area
1289	[nan]	51	2	Memory		0.0001	network1	area
1290	[-0.030815377937720413]	51	3	Memory	450.0	0.05	network1	area
1291	[nan]	51	3	Memory		0.01	network1	area
1292	[nan]	51	3	Memory		0.001	network1	area
1293	[nan]	51	3	Memory		0.0005	network1	area
1294	[nan]	51	3	Memory		0.0001	network1	area
1295	[0.2854441225990705]	51	4	Memory	3255.0	0.05	network1	area
1296	[0.31222437045146195]	51	4	Memory	694.0	0.01	network1	area
1297	[0.2885569702833692]	51	4	Memory	28.0	0.001	network1	area
1298	[nan]	51	4	Memory		0.0005	network1	area
1299	[nan]	51	4	Memory		0.0001	network1	area
1300	[-0.3010014895357878]	52	0	Memory	1533.0	0.05	network1	area
1301	[nan]	52	0	Memory		0.01	network1	area
1302	[nan]	52	0	Memory		0.001	network1	area
1303	[nan]	52	0	Memory		0.0005	network1	area
1304	[nan]	52	0	Memory		0.0001	network1	area
1305	[0.08928050161753297]	52	1	Memory	764.0	0.05	network1	area
1306	[0.22607615696698855]	52	1	Memory	8.0	0.01	network1	area
1307	[nan]	52	1	Memory		0.001	network1	area
1308	[nan]	52	1	Memory		0.0005	network1	area
1309	[nan]	52	1	Memory		0.0001	network1	area
1310	[0.2367877352869582]	52	2	Memory	1341.0	0.05	network1	area
1311	[0.24524936584116813]	52	2	Memory	153.0	0.01	network1	area
1312	[nan]	52	2	Memory		0.001	network1	area
1313	[nan]	52	2	Memory		0.0005	network1	area
1314	[nan]	52	2	Memory		0.0001	network1	area
1315	[-0.23003030399492227]	52	3	Memory	1363.0	0.05	network1	area
1316	[-0.2420162660777317]	52	3	Memory	141.0	0.01	network1	area
1317	[nan]	52	3	Memory		0.001	network1	area
1318	[nan]	52	3	Memory		0.0005	network1	area
1319	[nan]	52	3	Memory		0.0001	network1	area
1320	[-0.14564993985042898]	52	4	Memory	683.0	0.05	network1	area
1321	[-0.22721406210049747]	52	4	Memory	13.0	0.01	network1	area
1322	[nan]	52	4	Memory		0.001	network1	area
1323	[nan]	52	4	Memory		0.0005	network1	area
1324	[nan]	52	4	Memory		0.0001	network1	area
1325	[-0.2654609167076814]	53	0	Memory	1020.0	0.05	network1	area
1326	[-0.24537464968607328]	53	0	Memory	165.0	0.01	network1	area
1327	[nan]	53	0	Memory		0.001	network1	area
1328	[nan]	53	0	Memory		0.0005	network1	area
1329	[nan]	53	0	Memory		0.0001	network1	area
1330	[0.041256010563063904]	53	1	Memory	945.0	0.05	network1	area
1331	[nan]	53	1	Memory		0.01	network1	area
1332	[nan]	53	1	Memory		0.001	network1	area
1333	[nan]	53	1	Memory		0.0005	network1	area
1334	[nan]	53	1	Memory		0.0001	network1	area
1335	[-0.2899567749576168]	53	2	Memory	1272.0	0.05	network1	area
1336	[-0.2785162877010669]	53	2	Memory	237.0	0.01	network1	area
1337	[nan]	53	2	Memory		0.001	network1	area
1338	[nan]	53	2	Memory		0.0005	network1	area
1339	[nan]	53	2	Memory		0.0001	network1	area
1340	[-0.20445416092762234]	53	3	Memory	556.0	0.05	network1	area
1341	[-0.2259631310024514]	53	3	Memory	3.0	0.01	network1	area
1342	[nan]	53	3	Memory		0.001	network1	area
1343	[nan]	53	3	Memory		0.0005	network1	area
1344	[nan]	53	3	Memory		0.0001	network1	area
1345	[0.17684153810175776]	53	4	Memory	543.0	0.05	network1	area
1346	[0.23473573772815648]	53	4	Memory	70.0	0.01	network1	area
1347	[nan]	53	4	Memory		0.001	network1	area
1348	[nan]	53	4	Memory		0.0005	network1	area
1349	[nan]	53	4	Memory		0.0001	network1	area
1350	[-0.047882563953064644]	54	0	Memory	226.0	0.05	network1	area
1351	[nan]	54	0	Memory		0.01	network1	area
1352	[nan]	54	0	Memory		0.001	network1	area
1353	[nan]	54	0	Memory		0.0005	network1	area
1354	[nan]	54	0	Memory		0.0001	network1	area
1355	[-0.08110535330494041]	54	1	Memory	1155.0	0.05	network1	area
1356	[-0.2541375102319306]	54	1	Memory	196.0	0.01	network1	area
1357	[nan]	54	1	Memory		0.001	network1	area
1358	[nan]	54	1	Memory		0.0005	network1	area
1359	[nan]	54	1	Memory		0.0001	network1	area
1360	[-0.12962359297851264]	54	2	Memory	472.0	0.05	network1	area
1361	[-0.24926617313400595]	54	2	Memory	70.0	0.01	network1	area
1362	[nan]	54	2	Memory		0.001	network1	area
1363	[nan]	54	2	Memory		0.0005	network1	area
1364	[nan]	54	2	Memory		0.0001	network1	area
1365	[-0.30114242067678015]	54	3	Memory	500.0	0.05	network1	area
1366	[nan]	54	3	Memory		0.01	network1	area
1367	[nan]	54	3	Memory		0.001	network1	area
1368	[nan]	54	3	Memory		0.0005	network1	area
1369	[nan]	54	3	Memory		0.0001	network1	area
1370	[0.00980559300000971]	54	4	Memory	671.0	0.05	network1	area
1371	[-0.21651980508691523]	54	4	Memory	61.0	0.01	network1	area
1372	[nan]	54	4	Memory		0.001	network1	area
1373	[nan]	54	4	Memory		0.0005	network1	area
1374	[nan]	54	4	Memory		0.0001	network1	area
1375	[0.14396013764350568]	55	0	Memory	410.0	0.05	network1	area
1376	[nan]	55	0	Memory		0.01	network1	area
1377	[nan]	55	0	Memory		0.001	network1	area
1378	[nan]	55	0	Memory		0.0005	network1	area
1379	[nan]	55	0	Memory		0.0001	network1	area
1380	[-0.2096247200057861]	55	1	Memory	1488.0	0.05	network1	area
1381	[-0.22925932424527123]	55	1	Memory	88.0	0.01	network1	area
1382	[nan]	55	1	Memory		0.001	network1	area
1383	[nan]	55	1	Memory		0.0005	network1	area
1384	[nan]	55	1	Memory		0.0001	network1	area
1385	[-0.03721176041311277]	55	2	Memory	650.0	0.05	network1	area
1386	[nan]	55	2	Memory		0.01	network1	area
1387	[nan]	55	2	Memory		0.001	network1	area
1388	[nan]	55	2	Memory		0.0005	network1	area
1389	[nan]	55	2	Memory		0.0001	network1	area
1390	[-0.22052947805364095]	55	3	Memory	994.0	0.05	network1	area
1391	[-0.22461931745888922]	55	3	Memory	5.0	0.01	network1	area
1392	[nan]	55	3	Memory		0.001	network1	area
1393	[nan]	55	3	Memory		0.0005	network1	area
1394	[nan]	55	3	Memory		0.0001	network1	area
1395	[-0.0040035856393067235]	55	4	Memory	717.0	0.05	network1	area
1396	[0.22778908810718812]	55	4	Memory	31.0	0.01	network1	area
1397	[nan]	55	4	Memory		0.001	network1	area
1398	[nan]	55	4	Memory		0.0005	network1	area
1399	[nan]	55	4	Memory		0.0001	network1	area
1400	[0.18212096013143958]	56	0	Memory	587.0	0.05	network1	area
1401	[nan]	56	0	Memory		0.01	network1	area
1402	[nan]	56	0	Memory		0.001	network1	area
1403	[nan]	56	0	Memory		0.0005	network1	area
1404	[nan]	56	0	Memory		0.0001	network1	area
1405	[-0.30023532105471007]	56	1	Memory	928.0	0.05	network1	area
1406	[nan]	56	1	Memory		0.01	network1	area
1407	[nan]	56	1	Memory		0.001	network1	area
1408	[nan]	56	1	Memory		0.0005	network1	area
1409	[nan]	56	1	Memory		0.0001	network1	area
1410	[-0.25197776110481446]	56	2	Memory	781.0	0.05	network1	area
1411	[-0.2374238354808869]	56	2	Memory	90.0	0.01	network1	area
1412	[nan]	56	2	Memory		0.001	network1	area
1413	[nan]	56	2	Memory		0.0005	network1	area
1414	[nan]	56	2	Memory		0.0001	network1	area
1415	[0.15373370121463473]	56	3	Memory	635.0	0.05	network1	area
1416	[0.22740368700996835]	56	3	Memory	29.0	0.01	network1	area
1417	[nan]	56	3	Memory		0.001	network1	area
1418	[nan]	56	3	Memory		0.0005	network1	area
1419	[nan]	56	3	Memory		0.0001	network1	area
1420	[-0.1099445953022031]	56	4	Memory	811.0	0.05	network1	area
1421	[-0.24093392335952307]	56	4	Memory	35.0	0.01	network1	area
1422	[nan]	56	4	Memory		0.001	network1	area
1423	[nan]	56	4	Memory		0.0005	network1	area
1424	[nan]	56	4	Memory		0.0001	network1	area
1425	[-0.06956913566252537]	57	0	Memory	536.0	0.05	network1	area
1426	[-0.24481875651045415]	57	0	Memory	72.0	0.01	network1	area
1427	[nan]	57	0	Memory		0.001	network1	area
1428	[nan]	57	0	Memory		0.0005	network1	area
1429	[nan]	57	0	Memory		0.0001	network1	area
1430	[-0.2715069445584328]	57	1	Memory	1847.0	0.05	network1	area
1431	[-0.26885665633267236]	57	1	Memory	334.0	0.01	network1	area
1432	[nan]	57	1	Memory		0.001	network1	area
1433	[nan]	57	1	Memory		0.0005	network1	area
1434	[nan]	57	1	Memory		0.0001	network1	area
1435	[-0.09961294660273962]	57	2	Memory	765.0	0.05	network1	area
1436	[nan]	57	2	Memory		0.01	network1	area
1437	[nan]	57	2	Memory		0.001	network1	area
1438	[nan]	57	2	Memory		0.0005	network1	area
1439	[nan]	57	2	Memory		0.0001	network1	area
1440	[0.21979117225676606]	57	3	Memory	2074.0	0.05	network1	area
1441	[0.25448312416750873]	57	3	Memory	189.0	0.01	network1	area
1442	[nan]	57	3	Memory		0.001	network1	area
1443	[nan]	57	3	Memory		0.0005	network1	area
1444	[nan]	57	3	Memory		0.0001	network1	area
1445	[-0.210228736417627]	57	4	Memory	1279.0	0.05	network1	area
1446	[-0.24303227627900945]	57	4	Memory	106.0	0.01	network1	area
1447	[nan]	57	4	Memory		0.001	network1	area
1448	[nan]	57	4	Memory		0.0005	network1	area
1449	[nan]	57	4	Memory		0.0001	network1	area
1450	[-0.11948044017313822]	58	0	Memory	753.0	0.05	network1	area
1451	[nan]	58	0	Memory		0.01	network1	area
1452	[nan]	58	0	Memory		0.001	network1	area
1453	[nan]	58	0	Memory		0.0005	network1	area
1454	[nan]	58	0	Memory		0.0001	network1	area
1455	[0.030124993981831643]	58	1	Memory	1394.0	0.05	network1	area
1456	[-0.2526861863668698]	58	1	Memory	181.0	0.01	network1	area
1457	[nan]	58	1	Memory		0.001	network1	area
1458	[nan]	58	1	Memory		0.0005	network1	area
1459	[nan]	58	1	Memory		0.0001	network1	area
1460	[-0.003570772308090974]	58	2	Memory	894.0	0.05	network1	area
1461	[-0.23149982731627106]	58	2	Memory	12.0	0.01	network1	area
1462	[nan]	58	2	Memory		0.001	network1	area
1463	[nan]	58	2	Memory		0.0005	network1	area
1464	[nan]	58	2	Memory		0.0001	network1	area
1465	[0.061026741249017975]	58	3	Memory	758.0	0.05	network1	area
1466	[nan]	58	3	Memory		0.01	network1	area
1467	[nan]	58	3	Memory		0.001	network1	area
1468	[nan]	58	3	Memory		0.0005	network1	area
1469	[nan]	58	3	Memory		0.0001	network1	area
1470	[-0.2887566182540613]	58	4	Memory	728.0	0.05	network1	area
1471	[-0.26261231870569973]	58	4	Memory	67.0	0.01	network1	area
1472	[nan]	58	4	Memory		0.001	network1	area
1473	[nan]	58	4	Memory		0.0005	network1	area
1474	[nan]	58	4	Memory		0.0001	network1	area
1475	[-0.10632760428474781]	59	0	Memory	359.0	0.05	network1	area
1476	[nan]	59	0	Memory		0.01	network1	area
1477	[nan]	59	0	Memory		0.001	network1	area
1478	[nan]	59	0	Memory		0.0005	network1	area
1479	[nan]	59	0	Memory		0.0001	network1	area
1480	[-0.12385273750254415]	59	1	Memory	1082.0	0.05	network1	area
1481	[nan]	59	1	Memory		0.01	network1	area
1482	[nan]	59	1	Memory		0.001	network1	area
1483	[nan]	59	1	Memory		0.0005	network1	area
1484	[nan]	59	1	Memory		0.0001	network1	area
1485	[-0.09839049190403498]	59	2	Memory	1903.0	0.05	network1	area
1486	[-0.273148133391339]	59	2	Memory	85.0	0.01	network1	area
1487	[nan]	59	2	Memory		0.001	network1	area
1488	[nan]	59	2	Memory		0.0005	network1	area
1489	[nan]	59	2	Memory		0.0001	network1	area
1490	[0.18652660587633363]	59	3	Memory	503.0	0.05	network1	area
1491	[0.22993233763243062]	59	3	Memory	45.0	0.01	network1	area
1492	[nan]	59	3	Memory		0.001	network1	area
1493	[nan]	59	3	Memory		0.0005	network1	area
1494	[nan]	59	3	Memory		0.0001	network1	area
1495	[-0.25478854074014246]	59	4	Memory	478.0	0.05	network1	area
1496	[nan]	59	4	Memory		0.01	network1	area
1497	[nan]	59	4	Memory		0.001	network1	area
1498	[nan]	59	4	Memory		0.0005	network1	area
1499	[nan]	59	4	Memory		0.0001	network1	area
1500	[0.035918334976068673]	60	0	Memory	1510.0	0.05	network1	area
1501	[-0.22507366535284457]	60	0	Memory	6.0	0.01	network1	area
1502	[nan]	60	0	Memory		0.001	network1	area
1503	[nan]	60	0	Memory		0.0005	network1	area
1504	[nan]	60	0	Memory		0.0001	network1	area
1505	[-0.2893773152098854]	60	1	Memory	1473.0	0.05	network1	area
1506	[-0.2681676048674399]	60	1	Memory	347.0	0.01	network1	area
1507	[nan]	60	1	Memory		0.001	network1	area
1508	[nan]	60	1	Memory		0.0005	network1	area
1509	[nan]	60	1	Memory		0.0001	network1	area
1510	[0.18503749099197225]	60	2	Memory	355.0	0.05	network1	area
1511	[nan]	60	2	Memory		0.01	network1	area
1512	[nan]	60	2	Memory		0.001	network1	area
1513	[nan]	60	2	Memory		0.0005	network1	area
1514	[nan]	60	2	Memory		0.0001	network1	area
1515	[0.01820579027210022]	60	3	Memory	1960.0	0.05	network1	area
1516	[-0.13396162863518962]	60	3	Memory	137.0	0.01	network1	area
1517	[nan]	60	3	Memory		0.001	network1	area
1518	[nan]	60	3	Memory		0.0005	network1	area
1519	[nan]	60	3	Memory		0.0001	network1	area
1520	[0.07002062090780695]	60	4	Memory	442.0	0.05	network1	area
1521	[nan]	60	4	Memory		0.01	network1	area
1522	[nan]	60	4	Memory		0.001	network1	area
1523	[nan]	60	4	Memory		0.0005	network1	area
1524	[nan]	60	4	Memory		0.0001	network1	area
1525	[-0.25677063586578275]	61	0	Memory	2522.0	0.05	network1	area
1526	[-0.26239592595919875]	61	0	Memory	111.0	0.01	network1	area
1527	[nan]	61	0	Memory		0.001	network1	area
1528	[nan]	61	0	Memory		0.0005	network1	area
1529	[nan]	61	0	Memory		0.0001	network1	area
1530	[-0.10494177186664952]	61	1	Memory	819.0	0.05	network1	area
1531	[0.24828805809842824]	61	1	Memory	51.0	0.01	network1	area
1532	[nan]	61	1	Memory		0.001	network1	area
1533	[nan]	61	1	Memory		0.0005	network1	area
1534	[nan]	61	1	Memory		0.0001	network1	area
1535	[-0.25064770904008477]	61	2	Memory	746.0	0.05	network1	area
1536	[-0.26228416256112713]	61	2	Memory	131.0	0.01	network1	area
1537	[nan]	61	2	Memory		0.001	network1	area
1538	[nan]	61	2	Memory		0.0005	network1	area
1539	[nan]	61	2	Memory		0.0001	network1	area
1540	[0.29263471999433915]	61	3	Memory	1823.0	0.05	network1	area
1541	[0.28929545724531874]	61	3	Memory	615.0	0.01	network1	area
1542	[0.30733459887200254]	61	3	Memory	138.0	0.001	network1	area
1543	[0.31196778203020253]	61	3	Memory	70.0	0.0005	network1	area
1544	[nan]	61	3	Memory		0.0001	network1	area
1545	[-0.32156854067266666]	61	4	Memory	1571.0	0.05	network1	area
1546	[-0.2564198788149613]	61	4	Memory	119.0	0.01	network1	area
1547	[nan]	61	4	Memory		0.001	network1	area
1548	[nan]	61	4	Memory		0.0005	network1	area
1549	[nan]	61	4	Memory		0.0001	network1	area
1550	[0.10533075073023147]	62	0	Memory	511.0	0.05	network1	area
1551	[nan]	62	0	Memory		0.01	network1	area
1552	[nan]	62	0	Memory		0.001	network1	area
1553	[nan]	62	0	Memory		0.0005	network1	area
1554	[nan]	62	0	Memory		0.0001	network1	area
1555	[0.10543877897090834]	62	1	Memory	356.0	0.05	network1	area
1556	[-0.22960030158183783]	62	1	Memory	8.0	0.01	network1	area
1557	[nan]	62	1	Memory		0.001	network1	area
1558	[nan]	62	1	Memory		0.0005	network1	area
1559	[nan]	62	1	Memory		0.0001	network1	area
1560	[-0.1680339793950223]	62	2	Memory	687.0	0.05	network1	area
1561	[-0.22884345492374927]	62	2	Memory	19.0	0.01	network1	area
1562	[nan]	62	2	Memory		0.001	network1	area
1563	[nan]	62	2	Memory		0.0005	network1	area
1564	[nan]	62	2	Memory		0.0001	network1	area
1565	[-0.2590689646556606]	62	3	Memory	1765.0	0.05	network1	area
1566	[-0.22928695823681253]	62	3	Memory	49.0	0.01	network1	area
1567	[nan]	62	3	Memory		0.001	network1	area
1568	[nan]	62	3	Memory		0.0005	network1	area
1569	[nan]	62	3	Memory		0.0001	network1	area
1570	[-0.16696983015286532]	62	4	Memory	363.0	0.05	network1	area
1571	[nan]	62	4	Memory		0.01	network1	area
1572	[nan]	62	4	Memory		0.001	network1	area
1573	[nan]	62	4	Memory		0.0005	network1	area
1574	[nan]	62	4	Memory		0.0001	network1	area
1575	[0.047082468475249134]	63	0	Memory	1104.0	0.05	network1	area
1576	[-0.24796228902417697]	63	0	Memory	86.0	0.01	network1	area
1577	[nan]	63	0	Memory		0.001	network1	area
1578	[nan]	63	0	Memory		0.0005	network1	area
1579	[nan]	63	0	Memory		0.0001	network1	area
1580	[-0.19910201806923966]	63	1	Memory	821.0	0.05	network1	area
1581	[nan]	63	1	Memory		0.01	network1	area
1582	[nan]	63	1	Memory		0.001	network1	area
1583	[nan]	63	1	Memory		0.0005	network1	area
1584	[nan]	63	1	Memory		0.0001	network1	area
1585	[-0.29469792560931096]	63	2	Memory	2685.0	0.05	network1	area
1586	[-0.3182733388391435]	63	2	Memory	343.0	0.01	network1	area
1587	[nan]	63	2	Memory		0.001	network1	area
1588	[nan]	63	2	Memory		0.0005	network1	area
1589	[nan]	63	2	Memory		0.0001	network1	area
1590	[-0.22701816331456115]	63	3	Memory	989.0	0.05	network1	area
1591	[-0.24776120509610364]	63	3	Memory	139.0	0.01	network1	area
1592	[nan]	63	3	Memory		0.001	network1	area
1593	[nan]	63	3	Memory		0.0005	network1	area
1594	[nan]	63	3	Memory		0.0001	network1	area
1595	[0.20669822297099952]	63	4	Memory	1283.0	0.05	network1	area
1596	[0.21495091980509107]	63	4	Memory	188.0	0.01	network1	area
1597	[nan]	63	4	Memory		0.001	network1	area
1598	[nan]	63	4	Memory		0.0005	network1	area
1599	[nan]	63	4	Memory		0.0001	network1	area
1600	[-0.19255124398778733]	64	0	Memory	253.0	0.05	network1	area
1601	[nan]	64	0	Memory		0.01	network1	area
1602	[nan]	64	0	Memory		0.001	network1	area
1603	[nan]	64	0	Memory		0.0005	network1	area
1604	[nan]	64	0	Memory		0.0001	network1	area
1605	[-0.3216960894721423]	64	1	Memory	1319.0	0.05	network1	area
1606	[-0.29359244658748673]	64	1	Memory	86.0	0.01	network1	area
1607	[nan]	64	1	Memory		0.001	network1	area
1608	[nan]	64	1	Memory		0.0005	network1	area
1609	[nan]	64	1	Memory		0.0001	network1	area
1610	[-0.00369345852068178]	64	2	Memory	500.0	0.05	network1	area
1611	[-0.24240681768364125]	64	2	Memory	47.0	0.01	network1	area
1612	[nan]	64	2	Memory		0.001	network1	area
1613	[nan]	64	2	Memory		0.0005	network1	area
1614	[nan]	64	2	Memory		0.0001	network1	area
1615	[0.14728916068428027]	64	3	Memory	1492.0	0.05	network1	area
1616	[-0.24066252474223904]	64	3	Memory	70.0	0.01	network1	area
1617	[nan]	64	3	Memory		0.001	network1	area
1618	[nan]	64	3	Memory		0.0005	network1	area
1619	[nan]	64	3	Memory		0.0001	network1	area
1620	[0.08981458504725473]	64	4	Memory	1052.0	0.05	network1	area
1621	[0.2266660617579432]	64	4	Memory	21.0	0.01	network1	area
1622	[nan]	64	4	Memory		0.001	network1	area
1623	[nan]	64	4	Memory		0.0005	network1	area
1624	[nan]	64	4	Memory		0.0001	network1	area
1625	[-0.1233499165435142]	65	0	Memory	478.0	0.05	network1	area
1626	[nan]	65	0	Memory		0.01	network1	area
1627	[nan]	65	0	Memory		0.001	network1	area
1628	[nan]	65	0	Memory		0.0005	network1	area
1629	[nan]	65	0	Memory		0.0001	network1	area
1630	[0.02299251157260173]	65	1	Memory	827.0	0.05	network1	area
1631	[-0.23533783029710537]	65	1	Memory	24.0	0.01	network1	area
1632	[nan]	65	1	Memory		0.001	network1	area
1633	[nan]	65	1	Memory		0.0005	network1	area
1634	[nan]	65	1	Memory		0.0001	network1	area
1635	[-0.2711206589907862]	65	2	Memory	978.0	0.05	network1	area
1636	[-0.2353613031122672]	65	2	Memory	59.0	0.01	network1	area
1637	[nan]	65	2	Memory		0.001	network1	area
1638	[nan]	65	2	Memory		0.0005	network1	area
1639	[nan]	65	2	Memory		0.0001	network1	area
1640	[0.16854378426017377]	65	3	Memory	886.0	0.05	network1	area
1641	[0.24968064545264596]	65	3	Memory	177.0	0.01	network1	area
1642	[nan]	65	3	Memory		0.001	network1	area
1643	[nan]	65	3	Memory		0.0005	network1	area
1644	[nan]	65	3	Memory		0.0001	network1	area
1645	[-0.03846419882268029]	65	4	Memory	492.0	0.05	network1	area
1646	[nan]	65	4	Memory		0.01	network1	area
1647	[nan]	65	4	Memory		0.001	network1	area
1648	[nan]	65	4	Memory		0.0005	network1	area
1649	[nan]	65	4	Memory		0.0001	network1	area
1650	[-0.16622161822702536]	66	0	Memory	540.0	0.05	network1	area
1651	[nan]	66	0	Memory		0.01	network1	area
1652	[nan]	66	0	Memory		0.001	network1	area
1653	[nan]	66	0	Memory		0.0005	network1	area
1654	[nan]	66	0	Memory		0.0001	network1	area
1655	[-0.34145199458857695]	66	1	Memory	1661.0	0.05	network1	area
1656	[-0.2580472822821554]	66	1	Memory	297.0	0.01	network1	area
1657	[nan]	66	1	Memory		0.001	network1	area
1658	[nan]	66	1	Memory		0.0005	network1	area
1659	[nan]	66	1	Memory		0.0001	network1	area
1660	[-0.07708782416232486]	66	2	Memory	946.0	0.05	network1	area
1661	[0.22674073417795604]	66	2	Memory	19.0	0.01	network1	area
1662	[nan]	66	2	Memory		0.001	network1	area
1663	[nan]	66	2	Memory		0.0005	network1	area
1664	[nan]	66	2	Memory		0.0001	network1	area
1665	[0.23948017897623666]	66	3	Memory	1225.0	0.05	network1	area
1666	[0.24719796051558265]	66	3	Memory	132.0	0.01	network1	area
1667	[nan]	66	3	Memory		0.001	network1	area
1668	[nan]	66	3	Memory		0.0005	network1	area
1669	[nan]	66	3	Memory		0.0001	network1	area
1670	[0.21285759067245275]	66	4	Memory	342.0	0.05	network1	area
1671	[nan]	66	4	Memory		0.01	network1	area
1672	[nan]	66	4	Memory		0.001	network1	area
1673	[nan]	66	4	Memory		0.0005	network1	area
1674	[nan]	66	4	Memory		0.0001	network1	area
1675	[-0.19562209821692242]	67	0	Memory	1469.0	0.05	network1	area
1676	[-0.25630906300513323]	67	0	Memory	97.0	0.01	network1	area
1677	[nan]	67	0	Memory		0.001	network1	area
1678	[nan]	67	0	Memory		0.0005	network1	area
1679	[nan]	67	0	Memory		0.0001	network1	area
1680	[0.09570768335787468]	67	1	Memory	1073.0	0.05	network1	area
1681	[0.25959092662067706]	67	1	Memory	266.0	0.01	network1	area
1682	[nan]	67	1	Memory		0.001	network1	area
1683	[nan]	67	1	Memory		0.0005	network1	area
1684	[nan]	67	1	Memory		0.0001	network1	area
1685	[0.21372127286071807]	67	2	Memory	494.0	0.05	network1	area
1686	[nan]	67	2	Memory		0.01	network1	area
1687	[nan]	67	2	Memory		0.001	network1	area
1688	[nan]	67	2	Memory		0.0005	network1	area
1689	[nan]	67	2	Memory		0.0001	network1	area
1690	[-0.01833944485489961]	67	3	Memory	727.0	0.05	network1	area
1691	[nan]	67	3	Memory		0.01	network1	area
1692	[nan]	67	3	Memory		0.001	network1	area
1693	[nan]	67	3	Memory		0.0005	network1	area
1694	[nan]	67	3	Memory		0.0001	network1	area
1695	[-0.21482894163243288]	67	4	Memory	204.0	0.05	network1	area
1696	[-0.2248761554229814]	67	4	Memory	1.0	0.01	network1	area
1697	[nan]	67	4	Memory		0.001	network1	area
1698	[nan]	67	4	Memory		0.0005	network1	area
1699	[nan]	67	4	Memory		0.0001	network1	area
1700	[-0.2868771427652463]	68	0	Memory	1028.0	0.05	network1	area
1701	[-0.23240766874805438]	68	0	Memory	45.0	0.01	network1	area
1702	[nan]	68	0	Memory		0.001	network1	area
1703	[nan]	68	0	Memory		0.0005	network1	area
1704	[nan]	68	0	Memory		0.0001	network1	area
1705	[-0.1504324367209949]	68	1	Memory	982.0	0.05	network1	area
1706	[-0.22584017271301085]	68	1	Memory	8.0	0.01	network1	area
1707	[nan]	68	1	Memory		0.001	network1	area
1708	[nan]	68	1	Memory		0.0005	network1	area
1709	[nan]	68	1	Memory		0.0001	network1	area
1710	[0.25007961283332114]	68	2	Memory	1128.0	0.05	network1	area
1711	[0.25100038513855344]	68	2	Memory	169.0	0.01	network1	area
1712	[nan]	68	2	Memory		0.001	network1	area
1713	[nan]	68	2	Memory		0.0005	network1	area
1714	[nan]	68	2	Memory		0.0001	network1	area
1715	[0.13453223669074987]	68	3	Memory	871.0	0.05	network1	area
1716	[nan]	68	3	Memory		0.01	network1	area
1717	[nan]	68	3	Memory		0.001	network1	area
1718	[nan]	68	3	Memory		0.0005	network1	area
1719	[nan]	68	3	Memory		0.0001	network1	area
1720	[-0.275340824124868]	68	4	Memory	1420.0	0.05	network1	area
1721	[-0.24766267871221176]	68	4	Memory	35.0	0.01	network1	area
1722	[nan]	68	4	Memory		0.001	network1	area
1723	[nan]	68	4	Memory		0.0005	network1	area
1724	[nan]	68	4	Memory		0.0001	network1	area
1725	[0.1745633041912653]	69	0	Memory	2207.0	0.05	network1	area
1726	[-0.22584586014144994]	69	0	Memory	11.0	0.01	network1	area
1727	[nan]	69	0	Memory		0.001	network1	area
1728	[nan]	69	0	Memory		0.0005	network1	area
1729	[nan]	69	0	Memory		0.0001	network1	area
1730	[-0.3060093301815397]	69	1	Memory	1510.0	0.05	network1	area
1731	[-0.2627185338822298]	69	1	Memory	255.0	0.01	network1	area
1732	[-0.2834996345902891]	69	1	Memory	1.0	0.001	network1	area
1733	[nan]	69	1	Memory		0.0005	network1	area
1734	[nan]	69	1	Memory		0.0001	network1	area
1735	[-0.24922731556363628]	69	2	Memory	685.0	0.05	network1	area
1736	[nan]	69	2	Memory		0.01	network1	area
1737	[nan]	69	2	Memory		0.001	network1	area
1738	[nan]	69	2	Memory		0.0005	network1	area
1739	[nan]	69	2	Memory		0.0001	network1	area
1740	[-0.08831385015229556]	69	3	Memory	839.0	0.05	network1	area
1741	[nan]	69	3	Memory		0.01	network1	area
1742	[nan]	69	3	Memory		0.001	network1	area
1743	[nan]	69	3	Memory		0.0005	network1	area
1744	[nan]	69	3	Memory		0.0001	network1	area
1745	[0.23003263283854927]	69	4	Memory	872.0	0.05	network1	area
1746	[0.23531432674724637]	69	4	Memory	77.0	0.01	network1	area
1747	[nan]	69	4	Memory		0.001	network1	area
1748	[nan]	69	4	Memory		0.0005	network1	area
1749	[nan]	69	4	Memory		0.0001	network1	area
1750	[0.15994517735361946]	70	0	Memory	794.0	0.05	network1	area
1751	[0.2486051145123955]	70	0	Memory	156.0	0.01	network1	area
1752	[nan]	70	0	Memory		0.001	network1	area
1753	[nan]	70	0	Memory		0.0005	network1	area
1754	[nan]	70	0	Memory		0.0001	network1	area
1755	[0.03481876531392295]	70	1	Memory	1009.0	0.05	network1	area
1756	[-0.22675681263463393]	70	1	Memory	16.0	0.01	network1	area
1757	[nan]	70	1	Memory		0.001	network1	area
1758	[nan]	70	1	Memory		0.0005	network1	area
1759	[nan]	70	1	Memory		0.0001	network1	area
1760	[-0.1677224402665991]	70	2	Memory	675.0	0.05	network1	area
1761	[nan]	70	2	Memory		0.01	network1	area
1762	[nan]	70	2	Memory		0.001	network1	area
1763	[nan]	70	2	Memory		0.0005	network1	area
1764	[nan]	70	2	Memory		0.0001	network1	area
1765	[-0.20486777288071178]	70	3	Memory	669.0	0.05	network1	area
1766	[-0.2261934436192243]	70	3	Memory	2.0	0.01	network1	area
1767	[nan]	70	3	Memory		0.001	network1	area
1768	[nan]	70	3	Memory		0.0005	network1	area
1769	[nan]	70	3	Memory		0.0001	network1	area
1770	[-0.27978158827691896]	70	4	Memory	1215.0	0.05	network1	area
1771	[-0.22651484784692655]	70	4	Memory	23.0	0.01	network1	area
1772	[nan]	70	4	Memory		0.001	network1	area
1773	[nan]	70	4	Memory		0.0005	network1	area
1774	[nan]	70	4	Memory		0.0001	network1	area
1775	[0.1422632735309083]	71	0	Memory	317.0	0.05	network1	area
1776	[nan]	71	0	Memory		0.01	network1	area
1777	[nan]	71	0	Memory		0.001	network1	area
1778	[nan]	71	0	Memory		0.0005	network1	area
1779	[nan]	71	0	Memory		0.0001	network1	area
1780	[0.016210136007156213]	71	1	Memory	394.0	0.05	network1	area
1781	[nan]	71	1	Memory		0.01	network1	area
1782	[nan]	71	1	Memory		0.001	network1	area
1783	[nan]	71	1	Memory		0.0005	network1	area
1784	[nan]	71	1	Memory		0.0001	network1	area
1785	[-0.04273230521413124]	71	2	Memory	478.0	0.05	network1	area
1786	[nan]	71	2	Memory		0.01	network1	area
1787	[nan]	71	2	Memory		0.001	network1	area
1788	[nan]	71	2	Memory		0.0005	network1	area
1789	[nan]	71	2	Memory		0.0001	network1	area
1790	[-0.31913095219392756]	71	3	Memory	2653.0	0.05	network1	area
1791	[-0.30417850719786566]	71	3	Memory	130.0	0.01	network1	area
1792	[nan]	71	3	Memory		0.001	network1	area
1793	[nan]	71	3	Memory		0.0005	network1	area
1794	[nan]	71	3	Memory		0.0001	network1	area
1795	[0.21910691924913225]	71	4	Memory	1782.0	0.05	network1	area
1796	[0.22960570215158366]	71	4	Memory	121.0	0.01	network1	area
1797	[nan]	71	4	Memory		0.001	network1	area
1798	[nan]	71	4	Memory		0.0005	network1	area
1799	[nan]	71	4	Memory		0.0001	network1	area
1800	[-0.0038587954942262705]	72	0	Memory	1412.0	0.05	network1	area
1801	[-0.2273093563376778]	72	0	Memory	25.0	0.01	network1	area
1802	[nan]	72	0	Memory		0.001	network1	area
1803	[nan]	72	0	Memory		0.0005	network1	area
1804	[nan]	72	0	Memory		0.0001	network1	area
1805	[-0.2698120220744691]	72	1	Memory	613.0	0.05	network1	area
1806	[-0.2383879678090627]	72	1	Memory	82.0	0.01	network1	area
1807	[nan]	72	1	Memory		0.001	network1	area
1808	[nan]	72	1	Memory		0.0005	network1	area
1809	[nan]	72	1	Memory		0.0001	network1	area
1810	[-0.21838980436297933]	72	2	Memory	1633.0	0.05	network1	area
1811	[-0.27568757188454107]	72	2	Memory	139.0	0.01	network1	area
1812	[-0.2895613074210382]	72	2	Memory	4.0	0.001	network1	area
1813	[nan]	72	2	Memory		0.0005	network1	area
1814	[nan]	72	2	Memory		0.0001	network1	area
1815	[0.12455316097474733]	72	3	Memory	545.0	0.05	network1	area
1816	[nan]	72	3	Memory		0.01	network1	area
1817	[nan]	72	3	Memory		0.001	network1	area
1818	[nan]	72	3	Memory		0.0005	network1	area
1819	[nan]	72	3	Memory		0.0001	network1	area
1820	[0.1673312029808963]	72	4	Memory	1446.0	0.05	network1	area
1821	[nan]	72	4	Memory		0.01	network1	area
1822	[nan]	72	4	Memory		0.001	network1	area
1823	[nan]	72	4	Memory		0.0005	network1	area
1824	[nan]	72	4	Memory		0.0001	network1	area
1825	[-0.13845016538250063]	73	0	Memory	506.0	0.05	network1	area
1826	[nan]	73	0	Memory		0.01	network1	area
1827	[nan]	73	0	Memory		0.001	network1	area
1828	[nan]	73	0	Memory		0.0005	network1	area
1829	[nan]	73	0	Memory		0.0001	network1	area
1830	[0.07477107568243041]	73	1	Memory	643.0	0.05	network1	area
1831	[0.22784193481455056]	73	1	Memory	27.0	0.01	network1	area
1832	[nan]	73	1	Memory		0.001	network1	area
1833	[nan]	73	1	Memory		0.0005	network1	area
1834	[nan]	73	1	Memory		0.0001	network1	area
1835	[-0.25254734507087656]	73	2	Memory	902.0	0.05	network1	area
1836	[nan]	73	2	Memory		0.01	network1	area
1837	[nan]	73	2	Memory		0.001	network1	area
1838	[nan]	73	2	Memory		0.0005	network1	area
1839	[nan]	73	2	Memory		0.0001	network1	area
1840	[0.06553189796861679]	73	3	Memory	936.0	0.05	network1	area
1841	[nan]	73	3	Memory		0.01	network1	area
1842	[nan]	73	3	Memory		0.001	network1	area
1843	[nan]	73	3	Memory		0.0005	network1	area
1844	[nan]	73	3	Memory		0.0001	network1	area
1845	[0.19053476192346025]	73	4	Memory	854.0	0.05	network1	area
1846	[-0.23473846126364786]	73	4	Memory	21.0	0.01	network1	area
1847	[nan]	73	4	Memory		0.001	network1	area
1848	[nan]	73	4	Memory		0.0005	network1	area
1849	[nan]	73	4	Memory		0.0001	network1	area
1850	[-0.2985911937565476]	74	0	Memory	1220.0	0.05	network1	area
1851	[-0.23034839621056308]	74	0	Memory	20.0	0.01	network1	area
1852	[nan]	74	0	Memory		0.001	network1	area
1853	[nan]	74	0	Memory		0.0005	network1	area
1854	[nan]	74	0	Memory		0.0001	network1	area
1855	[0.25601677530522304]	74	1	Memory	792.0	0.05	network1	area
1856	[0.24061105091404916]	74	1	Memory	134.0	0.01	network1	area
1857	[nan]	74	1	Memory		0.001	network1	area
1858	[nan]	74	1	Memory		0.0005	network1	area
1859	[nan]	74	1	Memory		0.0001	network1	area
1860	[-0.3088595221347213]	74	2	Memory	1591.0	0.05	network1	area
1861	[-0.27284471853265224]	74	2	Memory	146.0	0.01	network1	area
1862	[nan]	74	2	Memory		0.001	network1	area
1863	[nan]	74	2	Memory		0.0005	network1	area
1864	[nan]	74	2	Memory		0.0001	network1	area
1865	[-0.25386519437053495]	74	3	Memory	795.0	0.05	network1	area
1866	[nan]	74	3	Memory		0.01	network1	area
1867	[nan]	74	3	Memory		0.001	network1	area
1868	[nan]	74	3	Memory		0.0005	network1	area
1869	[nan]	74	3	Memory		0.0001	network1	area
1870	[0.2429544294449043]	74	4	Memory	1449.0	0.05	network1	area
1871	[0.21535899933233338]	74	4	Memory	38.0	0.01	network1	area
1872	[nan]	74	4	Memory		0.001	network1	area
1873	[nan]	74	4	Memory		0.0005	network1	area
1874	[nan]	74	4	Memory		0.0001	network1	area
1875	[0.1843523113617449]	75	0	Memory	250.0	0.05	network1	area
1876	[nan]	75	0	Memory		0.01	network1	area
1877	[nan]	75	0	Memory		0.001	network1	area
1878	[nan]	75	0	Memory		0.0005	network1	area
1879	[nan]	75	0	Memory		0.0001	network1	area
1880	[-0.2604438917320458]	75	1	Memory	834.0	0.05	network1	area
1881	[-0.2516099848507912]	75	1	Memory	104.0	0.01	network1	area
1882	[nan]	75	1	Memory		0.001	network1	area
1883	[nan]	75	1	Memory		0.0005	network1	area
1884	[nan]	75	1	Memory		0.0001	network1	area
1885	[-0.08660867597495331]	75	2	Memory	1420.0	0.05	network1	area
1886	[nan]	75	2	Memory		0.01	network1	area
1887	[nan]	75	2	Memory		0.001	network1	area
1888	[nan]	75	2	Memory		0.0005	network1	area
1889	[nan]	75	2	Memory		0.0001	network1	area
1890	[-0.246141192970921]	75	3	Memory	1514.0	0.05	network1	area
1891	[-0.3040110215993833]	75	3	Memory	66.0	0.01	network1	area
1892	[nan]	75	3	Memory		0.001	network1	area
1893	[nan]	75	3	Memory		0.0005	network1	area
1894	[nan]	75	3	Memory		0.0001	network1	area
1895	[0.04485677212545799]	75	4	Memory	1168.0	0.05	network1	area
1896	[0.192780130329621]	75	4	Memory	305.0	0.01	network1	area
1897	[nan]	75	4	Memory		0.001	network1	area
1898	[nan]	75	4	Memory		0.0005	network1	area
1899	[nan]	75	4	Memory		0.0001	network1	area
1900	[0.255922163229169]	76	0	Memory	1128.0	0.05	network1	area
1901	[0.24471719285065183]	76	0	Memory	197.0	0.01	network1	area
1902	[nan]	76	0	Memory		0.001	network1	area
1903	[nan]	76	0	Memory		0.0005	network1	area
1904	[nan]	76	0	Memory		0.0001	network1	area
1905	[-0.08688817256313526]	76	1	Memory	547.0	0.05	network1	area
1906	[nan]	76	1	Memory		0.01	network1	area
1907	[nan]	76	1	Memory		0.001	network1	area
1908	[nan]	76	1	Memory		0.0005	network1	area
1909	[nan]	76	1	Memory		0.0001	network1	area
1910	[-0.3191942134162577]	76	2	Memory	3021.0	0.05	network1	area
1911	[-0.26497370079328486]	76	2	Memory	99.0	0.01	network1	area
1912	[nan]	76	2	Memory		0.001	network1	area
1913	[nan]	76	2	Memory		0.0005	network1	area
1914	[nan]	76	2	Memory		0.0001	network1	area
1915	[-0.13569305009869398]	76	3	Memory	246.0	0.05	network1	area
1916	[nan]	76	3	Memory		0.01	network1	area
1917	[nan]	76	3	Memory		0.001	network1	area
1918	[nan]	76	3	Memory		0.0005	network1	area
1919	[nan]	76	3	Memory		0.0001	network1	area
1920	[0.06337125689943338]	76	4	Memory	1004.0	0.05	network1	area
1921	[0.2589181734659006]	76	4	Memory	221.0	0.01	network1	area
1922	[nan]	76	4	Memory		0.001	network1	area
1923	[nan]	76	4	Memory		0.0005	network1	area
1924	[nan]	76	4	Memory		0.0001	network1	area
1925	[-0.11466376236432377]	77	0	Memory	805.0	0.05	network1	area
1926	[nan]	77	0	Memory		0.01	network1	area
1927	[nan]	77	0	Memory		0.001	network1	area
1928	[nan]	77	0	Memory		0.0005	network1	area
1929	[nan]	77	0	Memory		0.0001	network1	area
1930	[-0.12449305738330867]	77	1	Memory	329.0	0.05	network1	area
1931	[-0.2268446219406228]	77	1	Memory	12.0	0.01	network1	area
1932	[nan]	77	1	Memory		0.001	network1	area
1933	[nan]	77	1	Memory		0.0005	network1	area
1934	[nan]	77	1	Memory		0.0001	network1	area
1935	[0.22404699686243523]	77	2	Memory	1307.0	0.05	network1	area
1936	[0.23294867846462627]	77	2	Memory	66.0	0.01	network1	area
1937	[nan]	77	2	Memory		0.001	network1	area
1938	[nan]	77	2	Memory		0.0005	network1	area
1939	[nan]	77	2	Memory		0.0001	network1	area
1940	[-0.2922596221233739]	77	3	Memory	1299.0	0.05	network1	area
1941	[-0.24054703777233233]	77	3	Memory	89.0	0.01	network1	area
1942	[nan]	77	3	Memory		0.001	network1	area
1943	[nan]	77	3	Memory		0.0005	network1	area
1944	[nan]	77	3	Memory		0.0001	network1	area
1945	[-0.13686331768483284]	77	4	Memory	907.0	0.05	network1	area
1946	[-0.23327234657563273]	77	4	Memory	25.0	0.01	network1	area
1947	[nan]	77	4	Memory		0.001	network1	area
1948	[nan]	77	4	Memory		0.0005	network1	area
1949	[nan]	77	4	Memory		0.0001	network1	area
1950	[-0.198446111058294]	78	0	Memory	2104.0	0.05	network1	area
1951	[-0.30208647148753714]	78	0	Memory	359.0	0.01	network1	area
1952	[nan]	78	0	Memory		0.001	network1	area
1953	[nan]	78	0	Memory		0.0005	network1	area
1954	[nan]	78	0	Memory		0.0001	network1	area
1955	[0.21957216290651416]	78	1	Memory	824.0	0.05	network1	area
1956	[0.24242192702150264]	78	1	Memory	162.0	0.01	network1	area
1957	[nan]	78	1	Memory		0.001	network1	area
1958	[nan]	78	1	Memory		0.0005	network1	area
1959	[nan]	78	1	Memory		0.0001	network1	area
1960	[-0.29427028742153954]	78	2	Memory	1364.0	0.05	network1	area
1961	[-0.27005584324660786]	78	2	Memory	127.0	0.01	network1	area
1962	[nan]	78	2	Memory		0.001	network1	area
1963	[nan]	78	2	Memory		0.0005	network1	area
1964	[nan]	78	2	Memory		0.0001	network1	area
1965	[0.18473790383186034]	78	3	Memory	1217.0	0.05	network1	area
1966	[0.2596656734612492]	78	3	Memory	227.0	0.01	network1	area
1967	[nan]	78	3	Memory		0.001	network1	area
1968	[nan]	78	3	Memory		0.0005	network1	area
1969	[nan]	78	3	Memory		0.0001	network1	area
1970	[0.03696509266239408]	78	4	Memory	756.0	0.05	network1	area
1971	[0.2845414677474394]	78	4	Memory	53.0	0.01	network1	area
1972	[nan]	78	4	Memory		0.001	network1	area
1973	[nan]	78	4	Memory		0.0005	network1	area
1974	[nan]	78	4	Memory		0.0001	network1	area
1975	[0.23268315577011062]	79	0	Memory	1007.0	0.05	network1	area
1976	[0.23758819963166533]	79	0	Memory	40.0	0.01	network1	area
1977	[nan]	79	0	Memory		0.001	network1	area
1978	[nan]	79	0	Memory		0.0005	network1	area
1979	[nan]	79	0	Memory		0.0001	network1	area
1980	[-0.23364971627737025]	79	1	Memory	840.0	0.05	network1	area
1981	[nan]	79	1	Memory		0.01	network1	area
1982	[nan]	79	1	Memory		0.001	network1	area
1983	[nan]	79	1	Memory		0.0005	network1	area
1984	[nan]	79	1	Memory		0.0001	network1	area
1985	[-0.31403196610238115]	79	2	Memory	1558.0	0.05	network1	area
1986	[-0.28660843998004004]	79	2	Memory	469.0	0.01	network1	area
1987	[-0.28465037856644965]	79	2	Memory	8.0	0.001	network1	area
1988	[nan]	79	2	Memory		0.0005	network1	area
1989	[nan]	79	2	Memory		0.0001	network1	area
1990	[0.17088855525046284]	79	3	Memory	644.0	0.05	network1	area
1991	[nan]	79	3	Memory		0.01	network1	area
1992	[nan]	79	3	Memory		0.001	network1	area
1993	[nan]	79	3	Memory		0.0005	network1	area
1994	[nan]	79	3	Memory		0.0001	network1	area
1995	[0.12880772888440792]	79	4	Memory	1297.0	0.05	network1	area
1996	[-0.33768752346640407]	79	4	Memory	20.0	0.01	network1	area
1997	[nan]	79	4	Memory		0.001	network1	area
1998	[nan]	79	4	Memory		0.0005	network1	area
[truncated: 68,001 more rows]
