# Supplementary material for: The cortical structure of functional networks associated with age-related cognitive abilities in older adults
Source: PLoS One. 2018 Sep 21;13(9):e0204280. doi: 10.1371/journal.pone.0204280 (PMC6150534; doi:10.1371/journal.pone.0204280)
Supplement: S3 File — (CSV) [file pone.0204280.s003.csv]

subs	measure	network	threshold	np_measure_name	predictions
1	area	network1	0.0005	ExFunction	0.009783216
4	area	network1	0.0005	ExFunction	-0.027201557
5	area	network1	0.0005	ExFunction	0.046766328
7	area	network1	0.0005	ExFunction	0.025471257
11	area	network1	0.0005	ExFunction	-0.136986727
12	area	network1	0.0005	ExFunction	0.01822039
13	area	network1	0.0005	ExFunction	-0.022826323
14	area	network1	0.0005	ExFunction	-0.088011374
16	area	network1	0.0005	ExFunction	-0.002160421
18	area	network1	0.0005	ExFunction	-0.049041519
20	area	network1	0.0005	ExFunction	-0.004059711
21	area	network1	0.0005	ExFunction	-0.053425086
22	area	network1	0.0005	ExFunction	0.013303082
23	area	network1	0.0005	ExFunction	0.006735047
24	area	network1	0.0005	ExFunction	0.025428252
25	area	network1	0.0005	ExFunction	-0.03220772
27	area	network1	0.0005	ExFunction	-0.055646841
6001	area	network1	0.0005	ExFunction	0.011100719
6002	area	network1	0.0005	ExFunction	0.004674564
6004	area	network1	0.0005	ExFunction	-0.046559786
6005	area	network1	0.0005	ExFunction	-0.050906474
6006	area	network1	0.0005	ExFunction	-0.016229017
6009	area	network1	0.0005	ExFunction	-0.025726039
6011	area	network1	0.0005	ExFunction	-0.004288574
6014	area	network1	0.0005	ExFunction	-0.003450853
6015	area	network1	0.0005	ExFunction	0.045501141
6016	area	network1	0.0005	ExFunction	0.147238624
6017	area	network1	0.0005	ExFunction	-0.000133669
6018	area	network1	0.0005	ExFunction	0.103138023
6019	area	network1	0.0005	ExFunction	0.082131954
6020	area	network1	0.0005	ExFunction	-0.01622127
6021	area	network1	0.0005	ExFunction	0.028427573
6022	area	network1	0.0005	ExFunction	-0.205584289
6023	area	network1	0.0005	ExFunction	0.028460542
6024	area	network1	0.0005	ExFunction	-0.038915987
6025	area	network1	0.0005	ExFunction	0.091604761
6026	area	network1	0.0005	ExFunction	0.038405492
6027	area	network1	0.0005	ExFunction	-0.020404922
6028	area	network1	0.0005	ExFunction	-0.020641584
6029	area	network1	0.0005	ExFunction	0.015070573
6030	area	network1	0.0005	ExFunction	0.091799366
6031	area	network1	0.0005	ExFunction	-0.00432971
6032	area	network1	0.0005	ExFunction	-0.026372469
6033	area	network1	0.0005	ExFunction	0.034629459
6036	area	network1	0.0005	ExFunction	0.026759811
6038	area	network1	0.0005	ExFunction	-0.046170039
6039	area	network1	0.0005	ExFunction	-0.011546739
6041	area	network1	0.0005	ExFunction	0.014523733
6042	area	network1	0.0005	ExFunction	0.033174731
6044	area	network1	0.0005	ExFunction	-0.014204528
6047	area	network1	0.0005	ExFunction	-0.028779759
6049	area	network1	0.0005	ExFunction	-0.013556623
6051	area	network1	0.0005	ExFunction	0.038734865
6052	area	network1	0.0005	ExFunction	-0.033736757
6054	area	network1	0.0005	ExFunction	-0.029515738
6056	area	network1	0.0005	ExFunction	-0.070971924
6058	area	network1	0.0005	ExFunction	-0.006756737
6059	area	network1	0.0005	ExFunction	0.051759477
6062	area	network1	0.0005	ExFunction	0.150969963
6063	area	network1	0.0005	ExFunction	0.025223185
6064	area	network1	0.0005	ExFunction	-0.025939455
6065	area	network1	0.0005	ExFunction	0.02191825
6066	area	network1	0.0005	ExFunction	-0.030203813
6067	area	network1	0.0005	ExFunction	-0.035335115
6069	area	network1	0.0005	ExFunction	-0.052880512
6070	area	network1	0.0005	ExFunction	0.025360204
6074	area	network1	0.0005	ExFunction	0.007108998
6075	area	network1	0.0005	ExFunction	-0.034890495
6076	area	network1	0.0005	ExFunction	0.004075339
6078	area	network1	0.0005	ExFunction	-0.06480593
6080	area	network1	0.0005	ExFunction	0.049645261
6081	area	network1	0.0005	ExFunction	-0.001632751
6083	area	network1	0.0005	ExFunction	-0.019925183
6084	area	network1	0.0005	ExFunction	-0.035273812
6085	area	network1	0.0005	ExFunction	-0.048443614
6087	area	network1	0.0005	ExFunction	0.064812024
6089	area	network1	0.0005	ExFunction	0.020466499
6090	area	network1	0.0005	ExFunction	0.024948668
6091	area	network1	0.0005	ExFunction	-0.055637415
6092	area	network1	0.0005	ExFunction	-0.006394566
6093	area	network1	0.0005	ExFunction	-0.042879692
6094	area	network1	0.0005	ExFunction	-0.001099315
6099	area	network1	0.0005	ExFunction	-0.013175277
6100	area	network1	0.0005	ExFunction	-0.000110733
6101	area	network1	0.0005	ExFunction	0.079477652
6102	area	network1	0.0005	ExFunction	0.067637622
6103	area	network1	0.0005	ExFunction	0.109109783
6104	area	network1	0.0005	ExFunction	-0.054072285
6105	area	network1	0.0005	ExFunction	0.117836452
6106	area	network1	0.0005	ExFunction	0.049995434
6107	area	network1	0.0005	ExFunction	0.070165741
6108	area	network1	0.0005	ExFunction	-0.028305278
6109	area	network1	0.0005	ExFunction	-0.000248178
6111	area	network1	0.0005	ExFunction	-0.023219327
6112	area	network1	0.0005	ExFunction	0.014886575
6113	area	network1	0.0005	ExFunction	0.050282372
6114	area	network1	0.0005	ExFunction	-0.089756406
6117	area	network1	0.0005	ExFunction	0.024918431
6119	area	network1	0.0005	ExFunction	0.023107191
6120	area	network1	0.0005	ExFunction	-0.048246868
6121	area	network1	0.0005	ExFunction	-0.021697602
6122	area	network1	0.0005	ExFunction	-0.067849151
6123	area	network1	0.0005	ExFunction	-0.033311958
6124	area	network1	0.0005	ExFunction	-0.015566916
6126	area	network1	0.0005	ExFunction	-0.023926208
6127	area	network1	0.0005	ExFunction	0.376958456
6128	area	network1	0.0005	ExFunction	0.035973853
6129	area	network1	0.0005	ExFunction	0.024827034
6130	area	network1	0.0005	ExFunction	0.000920298
6131	area	network1	0.0005	ExFunction	0.030773454
6132	area	network1	0.0005	ExFunction	-0.073730164
6133	area	network1	0.0005	ExFunction	0.031561652
6134	area	network1	0.0005	ExFunction	-0.011049608
6136	area	network1	0.0005	ExFunction	0.03801341
6140	area	network1	0.0005	ExFunction	0.023495433
6141	area	network1	0.0005	ExFunction	0.011986786
6143	area	network1	0.0005	ExFunction	-0.025243654
6145	area	network1	0.0005	ExFunction	0.002731419
6147	area	network1	0.0005	ExFunction	-0.003871048
6149	area	network1	0.0005	ExFunction	0.014184437
6150	area	network1	0.0005	ExFunction	0.073386285
6151	area	network1	0.0005	ExFunction	-0.055816449
6153	area	network1	0.0005	ExFunction	-0.030357268
6157	area	network1	0.0005	ExFunction	-0.000322996
6159	area	network1	0.0005	ExFunction	0.060607874
6160	area	network1	0.0005	ExFunction	0.026104603
6161	area	network1	0.0005	ExFunction	-0.006438851
6162	area	network1	0.0005	ExFunction	-0.057354473
6163	area	network1	0.0005	ExFunction	-0.012455431
6166	area	network1	0.0005	ExFunction	0.07216176
6167	area	network1	0.0005	ExFunction	0.054527277
6168	area	network1	0.0005	ExFunction	-0.038620171
6169	area	network1	0.0005	ExFunction	-0.040805508
6170	area	network1	0.0005	ExFunction	0.054640258
6171	area	network1	0.0005	ExFunction	0.014487491
6172	area	network1	0.0005	ExFunction	0.031248563
6174	area	network1	0.0005	ExFunction	-0.028188841
6175	area	network1	0.0005	ExFunction	0.011795121
6177	area	network1	0.0005	ExFunction	0.035404839
6178	area	network1	0.0005	ExFunction	0.000840356
6179	area	network1	0.0005	ExFunction	0.007438837
6180	area	network1	0.0005	ExFunction	0.003966247
6182	area	network1	0.0005	ExFunction	-0.027261526
6186	area	network1	0.0005	ExFunction	-0.030813265
6187	area	network1	0.0005	ExFunction	-0.032257555
6190	area	network1	0.0005	ExFunction	0.028689663
6191	area	network1	0.0005	ExFunction	0.027550687
6192	area	network1	0.0005	ExFunction	0.044091764
6193	area	network1	0.0005	ExFunction	0.001423974
6194	area	network1	0.0005	ExFunction	-0.093393844
6198	area	network1	0.0005	ExFunction	0.040479177
6199	area	network1	0.0005	ExFunction	0.027947293
6200	area	network1	0.0005	ExFunction	-0.013389552
6201	area	network1	0.0005	ExFunction	0.101571763
6202	area	network1	0.0005	ExFunction	-0.049184954
6204	area	network1	0.0005	ExFunction	-0.1898444
6207	area	network1	0.0005	ExFunction	-0.046615213
6209	area	network1	0.0005	ExFunction	-0.071141607
6210	area	network1	0.0005	ExFunction	-0.047146818
6214	area	network1	0.0005	ExFunction	-0.016418406
6215	area	network1	0.0005	ExFunction	-0.005450662
6216	area	network1	0.0005	ExFunction	0.034021741
6217	area	network1	0.0005	ExFunction	0.030100701
6218	area	network1	0.0005	ExFunction	-0.067663316
6219	area	network1	0.0005	ExFunction	-0.030228874
1	area	network1	0.001	ExFunction	0.02114194
4	area	network1	0.001	ExFunction	-0.048421473
5	area	network1	0.001	ExFunction	0.104732876
7	area	network1	0.001	ExFunction	0.050273192
11	area	network1	0.001	ExFunction	-0.22879101
12	area	network1	0.001	ExFunction	0.02508463
13	area	network1	0.001	ExFunction	-0.036773695
14	area	network1	0.001	ExFunction	-0.166521822
16	area	network1	0.001	ExFunction	0.000999949
18	area	network1	0.001	ExFunction	-0.091935759
20	area	network1	0.001	ExFunction	-0.038287985
21	area	network1	0.001	ExFunction	-0.104840062
22	area	network1	0.001	ExFunction	0.029450984
23	area	network1	0.001	ExFunction	0.001363616
24	area	network1	0.001	ExFunction	0.075014771
25	area	network1	0.001	ExFunction	-0.059091783
27	area	network1	0.001	ExFunction	-0.084212031
6001	area	network1	0.001	ExFunction	0.006745271
6002	area	network1	0.001	ExFunction	-0.009092701
6004	area	network1	0.001	ExFunction	-0.067482327
6005	area	network1	0.001	ExFunction	-0.077304407
6006	area	network1	0.001	ExFunction	-0.020497501
6009	area	network1	0.001	ExFunction	-0.034978515
6011	area	network1	0.001	ExFunction	0.003740597
6014	area	network1	0.001	ExFunction	-0.001704927
6015	area	network1	0.001	ExFunction	0.094768057
6016	area	network1	0.001	ExFunction	0.25995381
6017	area	network1	0.001	ExFunction	-0.002723194
6018	area	network1	0.001	ExFunction	0.1804547
6019	area	network1	0.001	ExFunction	0.124728019
6020	area	network1	0.001	ExFunction	-0.035628656
6021	area	network1	0.001	ExFunction	0.029174606
6022	area	network1	0.001	ExFunction	-0.275298066
6023	area	network1	0.001	ExFunction	0.076607501
6024	area	network1	0.001	ExFunction	-0.081185393
6025	area	network1	0.001	ExFunction	0.16933033
6026	area	network1	0.001	ExFunction	0.062100374
6027	area	network1	0.001	ExFunction	-0.052440975
6028	area	network1	0.001	ExFunction	-0.055371633
6029	area	network1	0.001	ExFunction	0.031713764
6030	area	network1	0.001	ExFunction	0.21369075
6031	area	network1	0.001	ExFunction	0.00433377
6032	area	network1	0.001	ExFunction	-0.041782757
6033	area	network1	0.001	ExFunction	0.045015034
6036	area	network1	0.001	ExFunction	0.048182034
6038	area	network1	0.001	ExFunction	-0.100387699
6039	area	network1	0.001	ExFunction	-0.016982152
6041	area	network1	0.001	ExFunction	0.03967574
6042	area	network1	0.001	ExFunction	0.070107832
6044	area	network1	0.001	ExFunction	-0.025415219
6047	area	network1	0.001	ExFunction	-0.041767841
6049	area	network1	0.001	ExFunction	-0.019204895
6051	area	network1	0.001	ExFunction	0.053984274
6052	area	network1	0.001	ExFunction	-0.101596627
6054	area	network1	0.001	ExFunction	-0.043454532
6056	area	network1	0.001	ExFunction	-0.106991796
6058	area	network1	0.001	ExFunction	-0.028528804
6059	area	network1	0.001	ExFunction	0.127721209
6062	area	network1	0.001	ExFunction	0.250953837
6063	area	network1	0.001	ExFunction	0.045286039
6064	area	network1	0.001	ExFunction	-0.068478864
6065	area	network1	0.001	ExFunction	0.031878861
6066	area	network1	0.001	ExFunction	-0.0555298
6067	area	network1	0.001	ExFunction	-0.072169336
6069	area	network1	0.001	ExFunction	-0.09875926
6070	area	network1	0.001	ExFunction	0.042051708
6074	area	network1	0.001	ExFunction	0.007836227
6075	area	network1	0.001	ExFunction	-0.061519721
6076	area	network1	0.001	ExFunction	-0.008666308
6078	area	network1	0.001	ExFunction	-0.126727176
6080	area	network1	0.001	ExFunction	0.078064399
6081	area	network1	0.001	ExFunction	-0.015402166
6083	area	network1	0.001	ExFunction	-0.033116739
6084	area	network1	0.001	ExFunction	-0.059011847
6085	area	network1	0.001	ExFunction	-0.081828834
6087	area	network1	0.001	ExFunction	0.110205656
6089	area	network1	0.001	ExFunction	0.044227026
6090	area	network1	0.001	ExFunction	0.038847137
6091	area	network1	0.001	ExFunction	-0.14881346
6092	area	network1	0.001	ExFunction	-0.000463886
6093	area	network1	0.001	ExFunction	-0.092192092
6094	area	network1	0.001	ExFunction	-0.011997734
6099	area	network1	0.001	ExFunction	-0.006159994
6100	area	network1	0.001	ExFunction	0.012324519
6101	area	network1	0.001	ExFunction	0.1671387
6102	area	network1	0.001	ExFunction	0.091258171
6103	area	network1	0.001	ExFunction	0.167090456
6104	area	network1	0.001	ExFunction	-0.094279176
6105	area	network1	0.001	ExFunction	0.227463651
6106	area	network1	0.001	ExFunction	0.082881321
6107	area	network1	0.001	ExFunction	0.144468027
6108	area	network1	0.001	ExFunction	-0.045546093
6109	area	network1	0.001	ExFunction	-0.011565375
6111	area	network1	0.001	ExFunction	-0.031514316
6112	area	network1	0.001	ExFunction	0.033902193
6113	area	network1	0.001	ExFunction	0.075079412
6114	area	network1	0.001	ExFunction	-0.173724096
6117	area	network1	0.001	ExFunction	0.045053722
6119	area	network1	0.001	ExFunction	0.061926821
6120	area	network1	0.001	ExFunction	-0.099657856
6121	area	network1	0.001	ExFunction	-0.043487856
6122	area	network1	0.001	ExFunction	-0.128525838
6123	area	network1	0.001	ExFunction	-0.091678871
6124	area	network1	0.001	ExFunction	-0.026442507
6126	area	network1	0.001	ExFunction	-0.046873387
6127	area	network1	0.001	ExFunction	0.502130585
6128	area	network1	0.001	ExFunction	0.074550518
6129	area	network1	0.001	ExFunction	0.059452107
6130	area	network1	0.001	ExFunction	0.003453839
6131	area	network1	0.001	ExFunction	0.076649907
6132	area	network1	0.001	ExFunction	-0.11192664
6133	area	network1	0.001	ExFunction	0.067849914
6134	area	network1	0.001	ExFunction	-0.014470692
6136	area	network1	0.001	ExFunction	0.083968285
6140	area	network1	0.001	ExFunction	0.037794807
6141	area	network1	0.001	ExFunction	0.025503594
6143	area	network1	0.001	ExFunction	-0.067172218
6145	area	network1	0.001	ExFunction	-0.002849272
6147	area	network1	0.001	ExFunction	-0.0119161
6149	area	network1	0.001	ExFunction	0.022074052
6150	area	network1	0.001	ExFunction	0.20120685
6151	area	network1	0.001	ExFunction	-0.072786622
6153	area	network1	0.001	ExFunction	-0.065730777
6157	area	network1	0.001	ExFunction	-0.01368127
6159	area	network1	0.001	ExFunction	0.102742546
6160	area	network1	0.001	ExFunction	0.042002904
6161	area	network1	0.001	ExFunction	-0.03245773
6162	area	network1	0.001	ExFunction	-0.074995113
6163	area	network1	0.001	ExFunction	-0.026681983
6166	area	network1	0.001	ExFunction	0.160105527
6167	area	network1	0.001	ExFunction	0.087661445
6168	area	network1	0.001	ExFunction	-0.061744864
6169	area	network1	0.001	ExFunction	-0.068758087
6170	area	network1	0.001	ExFunction	0.073150879
6171	area	network1	0.001	ExFunction	0.013803312
6172	area	network1	0.001	ExFunction	0.055715641
6174	area	network1	0.001	ExFunction	-0.051088118
6175	area	network1	0.001	ExFunction	0.02006653
6177	area	network1	0.001	ExFunction	0.068110281
6178	area	network1	0.001	ExFunction	-0.026452694
6179	area	network1	0.001	ExFunction	0.010218742
6180	area	network1	0.001	ExFunction	0.011661164
6182	area	network1	0.001	ExFunction	-0.03168867
6186	area	network1	0.001	ExFunction	-0.064086886
6187	area	network1	0.001	ExFunction	-0.061966372
6190	area	network1	0.001	ExFunction	0.034887013
6191	area	network1	0.001	ExFunction	0.05615085
6192	area	network1	0.001	ExFunction	0.061861574
6193	area	network1	0.001	ExFunction	0.006478892
6194	area	network1	0.001	ExFunction	-0.146775425
6198	area	network1	0.001	ExFunction	0.088347019
6199	area	network1	0.001	ExFunction	0.059100544
6200	area	network1	0.001	ExFunction	-0.022831542
6201	area	network1	0.001	ExFunction	0.175043988
6202	area	network1	0.001	ExFunction	-0.070784109
6204	area	network1	0.001	ExFunction	-0.307348272
6207	area	network1	0.001	ExFunction	-0.102253315
6209	area	network1	0.001	ExFunction	-0.120879614
6210	area	network1	0.001	ExFunction	-0.090346799
6214	area	network1	0.001	ExFunction	-0.042373314
6215	area	network1	0.001	ExFunction	-0.009612252
6216	area	network1	0.001	ExFunction	0.08656204
6217	area	network1	0.001	ExFunction	0.063077897
6218	area	network1	0.001	ExFunction	-0.11735763
6219	area	network1	0.001	ExFunction	-0.055984379
1	area	network1	0.01	ExFunction	0.048198083
4	area	network1	0.01	ExFunction	-0.072834011
5	area	network1	0.01	ExFunction	0.296942769
7	area	network1	0.01	ExFunction	0.153943842
11	area	network1	0.01	ExFunction	-0.51928932
12	area	network1	0.01	ExFunction	0.070199582
13	area	network1	0.01	ExFunction	-0.148494537
14	area	network1	0.01	ExFunction	-0.276107293
16	area	network1	0.01	ExFunction	0.043019919
18	area	network1	0.01	ExFunction	-0.247932329
20	area	network1	0.01	ExFunction	-0.226653428
21	area	network1	0.01	ExFunction	-0.257261941
22	area	network1	0.01	ExFunction	0.112427244
23	area	network1	0.01	ExFunction	0.027291717
24	area	network1	0.01	ExFunction	0.248469721
25	area	network1	0.01	ExFunction	-0.259798101
27	area	network1	0.01	ExFunction	-0.18946237
6001	area	network1	0.01	ExFunction	-0.03750856
6002	area	network1	0.01	ExFunction	-0.093956627
6004	area	network1	0.01	ExFunction	-0.07538498
6005	area	network1	0.01	ExFunction	-0.157260059
6006	area	network1	0.01	ExFunction	-0.05288815
6009	area	network1	0.01	ExFunction	-0.059471479
6011	area	network1	0.01	ExFunction	0.018510466
6014	area	network1	0.01	ExFunction	-0.015325347
6015	area	network1	0.01	ExFunction	0.354921474
6016	area	network1	0.01	ExFunction	0.47116666
6017	area	network1	0.01	ExFunction	-0.067041394
6018	area	network1	0.01	ExFunction	0.567286364
6019	area	network1	0.01	ExFunction	0.453957257
6020	area	network1	0.01	ExFunction	-0.141432751
6021	area	network1	0.01	ExFunction	0.117734121
6022	area	network1	0.01	ExFunction	-0.406960506
6023	area	network1	0.01	ExFunction	0.278790387
6024	area	network1	0.01	ExFunction	-0.21115082
6025	area	network1	0.01	ExFunction	0.550914978
6026	area	network1	0.01	ExFunction	0.115007027
6027	area	network1	0.01	ExFunction	-0.208234482
6028	area	network1	0.01	ExFunction	-0.127665175
6029	area	network1	0.01	ExFunction	0.119510606
6030	area	network1	0.01	ExFunction	0.711195166
6031	area	network1	0.01	ExFunction	-0.024513979
6032	area	network1	0.01	ExFunction	-0.080776326
6033	area	network1	0.01	ExFunction	0.033945156
6036	area	network1	0.01	ExFunction	0.134070261
6038	area	network1	0.01	ExFunction	-0.339879025
6039	area	network1	0.01	ExFunction	-0.038254821
6041	area	network1	0.01	ExFunction	0.18348631
6042	area	network1	0.01	ExFunction	0.20657207
6044	area	network1	0.01	ExFunction	-0.138429587
6047	area	network1	0.01	ExFunction	-0.14089215
6049	area	network1	0.01	ExFunction	-0.086978603
6051	area	network1	0.01	ExFunction	0.092783804
6052	area	network1	0.01	ExFunction	-0.425322594
6054	area	network1	0.01	ExFunction	-0.096993142
6056	area	network1	0.01	ExFunction	-0.265721726
6058	area	network1	0.01	ExFunction	-0.167233915
6059	area	network1	0.01	ExFunction	0.535429386
6062	area	network1	0.01	ExFunction	0.622229134
6063	area	network1	0.01	ExFunction	0.088640548
6064	area	network1	0.01	ExFunction	-0.229602422
6065	area	network1	0.01	ExFunction	0.035073479
6066	area	network1	0.01	ExFunction	-0.120256888
6067	area	network1	0.01	ExFunction	-0.30622449
6069	area	network1	0.01	ExFunction	-0.262520526
6070	area	network1	0.01	ExFunction	0.195532041
6074	area	network1	0.01	ExFunction	0.032485405
6075	area	network1	0.01	ExFunction	-0.210569608
6076	area	network1	0.01	ExFunction	-0.151358442
6078	area	network1	0.01	ExFunction	-0.315476114
6080	area	network1	0.01	ExFunction	0.090531947
6081	area	network1	0.01	ExFunction	0.072072331
6083	area	network1	0.01	ExFunction	-0.080588895
6084	area	network1	0.01	ExFunction	-0.180594142
6085	area	network1	0.01	ExFunction	-0.253804702
6087	area	network1	0.01	ExFunction	0.231983541
6089	area	network1	0.01	ExFunction	0.151083507
6090	area	network1	0.01	ExFunction	0.073963298
6091	area	network1	0.01	ExFunction	-0.533380501
6092	area	network1	0.01	ExFunction	0.043732867
6093	area	network1	0.01	ExFunction	-0.214368121
6094	area	network1	0.01	ExFunction	-0.070527668
6099	area	network1	0.01	ExFunction	0.180399283
6100	area	network1	0.01	ExFunction	0.041726761
6101	area	network1	0.01	ExFunction	0.476273139
6102	area	network1	0.01	ExFunction	0.334981513
6103	area	network1	0.01	ExFunction	0.328875541
6104	area	network1	0.01	ExFunction	-0.302571535
6105	area	network1	0.01	ExFunction	0.46885899
6106	area	network1	0.01	ExFunction	0.283902792
6107	area	network1	0.01	ExFunction	0.383720164
6108	area	network1	0.01	ExFunction	-0.187789292
6109	area	network1	0.01	ExFunction	-0.116052997
6111	area	network1	0.01	ExFunction	-0.099311613
6112	area	network1	0.01	ExFunction	0.118376079
6113	area	network1	0.01	ExFunction	0.11959159
6114	area	network1	0.01	ExFunction	-0.364134771
6117	area	network1	0.01	ExFunction	0.094148832
6119	area	network1	0.01	ExFunction	0.132655372
6120	area	network1	0.01	ExFunction	-0.335366985
6121	area	network1	0.01	ExFunction	-0.174832853
6122	area	network1	0.01	ExFunction	-0.448671619
6123	area	network1	0.01	ExFunction	-0.370698376
6124	area	network1	0.01	ExFunction	-0.07636476
6126	area	network1	0.01	ExFunction	-0.176411556
6127	area	network1	0.01	ExFunction	0.523192143
6128	area	network1	0.01	ExFunction	0.233326712
6129	area	network1	0.01	ExFunction	0.28598958
6130	area	network1	0.01	ExFunction	0.033761699
6131	area	network1	0.01	ExFunction	0.287319346
6132	area	network1	0.01	ExFunction	-0.291006569
6133	area	network1	0.01	ExFunction	0.207863883
6134	area	network1	0.01	ExFunction	0.015191093
6136	area	network1	0.01	ExFunction	0.328677315
6140	area	network1	0.01	ExFunction	0.080898606
6141	area	network1	0.01	ExFunction	0.114692643
6143	area	network1	0.01	ExFunction	-0.238942112
6145	area	network1	0.01	ExFunction	-0.100525701
6147	area	network1	0.01	ExFunction	-0.073228898
6149	area	network1	0.01	ExFunction	0.061816166
6150	area	network1	0.01	ExFunction	0.481847939
6151	area	network1	0.01	ExFunction	-0.239722131
6153	area	network1	0.01	ExFunction	-0.137678256
6157	area	network1	0.01	ExFunction	-0.096846289
6159	area	network1	0.01	ExFunction	0.277656071
6160	area	network1	0.01	ExFunction	0.137406332
6161	area	network1	0.01	ExFunction	-0.13359611
6162	area	network1	0.01	ExFunction	-0.172221242
6163	area	network1	0.01	ExFunction	-0.090183884
6166	area	network1	0.01	ExFunction	0.452616202
6167	area	network1	0.01	ExFunction	0.231842636
6168	area	network1	0.01	ExFunction	-0.159438901
6169	area	network1	0.01	ExFunction	-0.164111021
6170	area	network1	0.01	ExFunction	0.142801588
6171	area	network1	0.01	ExFunction	0.027836574
6172	area	network1	0.01	ExFunction	0.146682533
6174	area	network1	0.01	ExFunction	-0.110518298
6175	area	network1	0.01	ExFunction	0.05817284
6177	area	network1	0.01	ExFunction	0.152523231
6178	area	network1	0.01	ExFunction	-0.140112976
6179	area	network1	0.01	ExFunction	0.038823392
6180	area	network1	0.01	ExFunction	-0.036286099
6182	area	network1	0.01	ExFunction	-0.087367588
6186	area	network1	0.01	ExFunction	-0.176408961
6187	area	network1	0.01	ExFunction	-0.220385357
6190	area	network1	0.01	ExFunction	0.140201408
6191	area	network1	0.01	ExFunction	0.192165991
6192	area	network1	0.01	ExFunction	-0.070996167
6193	area	network1	0.01	ExFunction	-0.08027926
6194	area	network1	0.01	ExFunction	-0.343406658
6198	area	network1	0.01	ExFunction	0.252872543
6199	area	network1	0.01	ExFunction	0.224412794
6200	area	network1	0.01	ExFunction	-0.02594391
6201	area	network1	0.01	ExFunction	0.40682664
6202	area	network1	0.01	ExFunction	-0.18490164
6204	area	network1	0.01	ExFunction	-0.617128774
6207	area	network1	0.01	ExFunction	-0.302770418
6209	area	network1	0.01	ExFunction	-0.444855749
6210	area	network1	0.01	ExFunction	-0.268771204
6214	area	network1	0.01	ExFunction	-0.036074074
6215	area	network1	0.01	ExFunction	-0.075205111
6216	area	network1	0.01	ExFunction	0.252362482
6217	area	network1	0.01	ExFunction	0.182810269
6218	area	network1	0.01	ExFunction	-0.335378865
6219	area	network1	0.01	ExFunction	-0.213476426
1	area	network1	0.01	Memory	-0.059300905
4	area	network1	0.01	Memory	-0.006786477
5	area	network1	0.01	Memory	-0.053907644
7	area	network1	0.01	Memory	0.185868571
11	area	network1	0.01	Memory	-0.027798209
12	area	network1	0.01	Memory	0.058202911
13	area	network1	0.01	Memory	0.004087242
14	area	network1	0.01	Memory	0.06173716
16	area	network1	0.01	Memory	0.021402647
18	area	network1	0.01	Memory	-0.040960544
20	area	network1	0.01	Memory	0.067010891
21	area	network1	0.01	Memory	-0.080635124
22	area	network1	0.01	Memory	0.044122938
23	area	network1	0.01	Memory	-0.055410013
24	area	network1	0.01	Memory	0.024890364
25	area	network1	0.01	Memory	-0.054677273
27	area	network1	0.01	Memory	0.046044154
6001	area	network1	0.01	Memory	0.007772129
6002	area	network1	0.01	Memory	0.053844602
6004	area	network1	0.01	Memory	0.010514649
6005	area	network1	0.01	Memory	-0.025002569
6006	area	network1	0.01	Memory	-0.075742584
6009	area	network1	0.01	Memory	0.102994517
6011	area	network1	0.01	Memory	0.068430845
6014	area	network1	0.01	Memory	0.058358788
6015	area	network1	0.01	Memory	0.024986908
6016	area	network1	0.01	Memory	-0.025469004
6017	area	network1	0.01	Memory	0.057733098
6018	area	network1	0.01	Memory	0.106526232
6019	area	network1	0.01	Memory	-0.115140105
6020	area	network1	0.01	Memory	0.056381269
6021	area	network1	0.01	Memory	0.062764367
6022	area	network1	0.01	Memory	0.082003077
6023	area	network1	0.01	Memory	-0.026967441
6024	area	network1	0.01	Memory	-0.050869584
6025	area	network1	0.01	Memory	-0.175835289
6026	area	network1	0.01	Memory	0.037686211
6027	area	network1	0.01	Memory	-0.025656914
6028	area	network1	0.01	Memory	-0.050708458
6029	area	network1	0.01	Memory	-0.035041169
6030	area	network1	0.01	Memory	0.002875231
6031	area	network1	0.01	Memory	-0.006855084
6032	area	network1	0.01	Memory	-0.004364298
6033	area	network1	0.01	Memory	-0.062290005
6036	area	network1	0.01	Memory	-0.00328289
6038	area	network1	0.01	Memory	-0.001329609
6039	area	network1	0.01	Memory	0.065394724
6041	area	network1	0.01	Memory	0.018469619
6042	area	network1	0.01	Memory	0.067898765
6044	area	network1	0.01	Memory	-0.074964318
6047	area	network1	0.01	Memory	0.036496343
6049	area	network1	0.01	Memory	-0.019537259
6051	area	network1	0.01	Memory	0.012877866
6052	area	network1	0.01	Memory	-0.001171801
6054	area	network1	0.01	Memory	-0.070556307
6056	area	network1	0.01	Memory	0.040374148
6058	area	network1	0.01	Memory	-0.043608192
6059	area	network1	0.01	Memory	-0.098248955
6062	area	network1	0.01	Memory	-0.105060618
6063	area	network1	0.01	Memory	-0.019477409
6064	area	network1	0.01	Memory	-0.078151002
6065	area	network1	0.01	Memory	0.072507164
6066	area	network1	0.01	Memory	-0.002899708
6067	area	network1	0.01	Memory	0.012056273
6069	area	network1	0.01	Memory	0.11762437
6070	area	network1	0.01	Memory	-0.06256495
6074	area	network1	0.01	Memory	-0.099130335
6075	area	network1	0.01	Memory	0.048486167
6076	area	network1	0.01	Memory	-0.030004949
6078	area	network1	0.01	Memory	0.031810165
6080	area	network1	0.01	Memory	0.046250708
6081	area	network1	0.01	Memory	-0.007266392
6083	area	network1	0.01	Memory	-0.042531399
6084	area	network1	0.01	Memory	0.008445738
6085	area	network1	0.01	Memory	0.039356627
6087	area	network1	0.01	Memory	-0.049799455
6089	area	network1	0.01	Memory	0.020610311
6090	area	network1	0.01	Memory	0.020140154
6091	area	network1	0.01	Memory	0.020555055
6092	area	network1	0.01	Memory	0.001864499
6093	area	network1	0.01	Memory	0.030143365
6094	area	network1	0.01	Memory	0.022313788
6099	area	network1	0.01	Memory	-0.170045051
6100	area	network1	0.01	Memory	0.024486958
6101	area	network1	0.01	Memory	-0.0198342
6102	area	network1	0.01	Memory	-0.055089295
6103	area	network1	0.01	Memory	0.032494766
6104	area	network1	0.01	Memory	0.088241849
6105	area	network1	0.01	Memory	0.021268936
6106	area	network1	0.01	Memory	0.012577507
6107	area	network1	0.01	Memory	-0.135438558
6108	area	network1	0.01	Memory	0.023208128
6109	area	network1	0.01	Memory	0.031519532
6111	area	network1	0.01	Memory	-0.048441235
6112	area	network1	0.01	Memory	-0.001713128
6113	area	network1	0.01	Memory	0.038062903
6114	area	network1	0.01	Memory	-0.00374624
6117	area	network1	0.01	Memory	0.024566962
6119	area	network1	0.01	Memory	0.007737949
6120	area	network1	0.01	Memory	0.214918413
6121	area	network1	0.01	Memory	-0.020233577
6122	area	network1	0.01	Memory	-0.001606469
6123	area	network1	0.01	Memory	0.043018819
6124	area	network1	0.01	Memory	0.025732293
6126	area	network1	0.01	Memory	0.079495708
6127	area	network1	0.01	Memory	0.008181186
6128	area	network1	0.01	Memory	-0.06924817
6129	area	network1	0.01	Memory	-0.016224562
6130	area	network1	0.01	Memory	-0.013646043
6131	area	network1	0.01	Memory	-0.014440901
6132	area	network1	0.01	Memory	0.006470147
6133	area	network1	0.01	Memory	-0.079078386
6134	area	network1	0.01	Memory	-0.067892821
6136	area	network1	0.01	Memory	0.00816801
6140	area	network1	0.01	Memory	0.088420203
6141	area	network1	0.01	Memory	-0.085544481
6143	area	network1	0.01	Memory	0.052556746
6145	area	network1	0.01	Memory	-0.014645733
6147	area	network1	0.01	Memory	0.027310761
6149	area	network1	0.01	Memory	-0.022366388
6150	area	network1	0.01	Memory	-0.021674613
6151	area	network1	0.01	Memory	0.070150165
6153	area	network1	0.01	Memory	-0.000134125
6157	area	network1	0.01	Memory	-0.005583393
6159	area	network1	0.01	Memory	0.14244898
6160	area	network1	0.01	Memory	0.034707875
6161	area	network1	0.01	Memory	-0.026892316
6162	area	network1	0.01	Memory	0.082569442
6163	area	network1	0.01	Memory	0.035234585
6166	area	network1	0.01	Memory	0.172441009
6167	area	network1	0.01	Memory	-0.047045983
6168	area	network1	0.01	Memory	0.097381693
6169	area	network1	0.01	Memory	0.04732819
6170	area	network1	0.01	Memory	0.017657424
6171	area	network1	0.01	Memory	0.020806516
6172	area	network1	0.01	Memory	-0.027378919
6174	area	network1	0.01	Memory	-0.047804433
6175	area	network1	0.01	Memory	0.027443012
6177	area	network1	0.01	Memory	-0.175067721
6178	area	network1	0.01	Memory	0.052874167
6179	area	network1	0.01	Memory	-2.04E-05
6180	area	network1	0.01	Memory	0.018196487
6182	area	network1	0.01	Memory	0.041408406
6186	area	network1	0.01	Memory	0.01210288
6187	area	network1	0.01	Memory	0.077307056
6190	area	network1	0.01	Memory	-0.100424569
6191	area	network1	0.01	Memory	0.022048901
6192	area	network1	0.01	Memory	0.0652072
6193	area	network1	0.01	Memory	0.056672558
6194	area	network1	0.01	Memory	0.075374177
6198	area	network1	0.01	Memory	-0.074134571
6199	area	network1	0.01	Memory	0.073898121
6200	area	network1	0.01	Memory	0.003622225
6201	area	network1	0.01	Memory	-0.032174914
6202	area	network1	0.01	Memory	-0.00604156
6204	area	network1	0.01	Memory	0.070632905
6207	area	network1	0.01	Memory	-0.040107688
6209	area	network1	0.01	Memory	0.001559153
6210	area	network1	0.01	Memory	0.007732818
6214	area	network1	0.01	Memory	-0.024488477
6215	area	network1	0.01	Memory	-0.005723178
6216	area	network1	0.01	Memory	-0.062601499
6217	area	network1	0.01	Memory	-0.065925338
6218	area	network1	0.01	Memory	-0.004895818
6219	area	network1	0.01	Memory	-0.03650864
1	area	network1	0.05	ExFunction	0.042170352
4	area	network1	0.05	ExFunction	-0.01048005
5	area	network1	0.05	ExFunction	0.290493189
7	area	network1	0.05	ExFunction	0.146414386
11	area	network1	0.05	ExFunction	-0.547665245
12	area	network1	0.05	ExFunction	0.112886121
13	area	network1	0.05	ExFunction	-0.114590945
14	area	network1	0.05	ExFunction	-0.218633217
16	area	network1	0.05	ExFunction	0.09376942
18	area	network1	0.05	ExFunction	-0.232003249
20	area	network1	0.05	ExFunction	-0.28869493
21	area	network1	0.05	ExFunction	-0.297210366
22	area	network1	0.05	ExFunction	0.115265483
23	area	network1	0.05	ExFunction	0.10729001
24	area	network1	0.05	ExFunction	0.286673925
25	area	network1	0.05	ExFunction	-0.349296394
27	area	network1	0.05	ExFunction	-0.1390567
6001	area	network1	0.05	ExFunction	-0.056505866
6002	area	network1	0.05	ExFunction	-0.145210049
6004	area	network1	0.05	ExFunction	-0.017184005
6005	area	network1	0.05	ExFunction	-0.056005968
6006	area	network1	0.05	ExFunction	-0.047584863
6009	area	network1	0.05	ExFunction	-0.04088757
6011	area	network1	0.05	ExFunction	-0.028280652
6014	area	network1	0.05	ExFunction	0.029199244
6015	area	network1	0.05	ExFunction	0.428919126
6016	area	network1	0.05	ExFunction	0.351830469
6017	area	network1	0.05	ExFunction	-0.134888442
6018	area	network1	0.05	ExFunction	0.781954237
6019	area	network1	0.05	ExFunction	0.552172878
6020	area	network1	0.05	ExFunction	-0.163793243
6021	area	network1	0.05	ExFunction	0.190240102
6022	area	network1	0.05	ExFunction	-0.242798291
6023	area	network1	0.05	ExFunction	0.322149448
6024	area	network1	0.05	ExFunction	-0.235009204
6025	area	network1	0.05	ExFunction	0.71077869
6026	area	network1	0.05	ExFunction	0.087361894
6027	area	network1	0.05	ExFunction	-0.245959568
6028	area	network1	0.05	ExFunction	-0.066540777
6029	area	network1	0.05	ExFunction	0.185107377
6030	area	network1	0.05	ExFunction	0.857835368
6031	area	network1	0.05	ExFunction	-0.038880313
6032	area	network1	0.05	ExFunction	-0.057766171
6033	area	network1	0.05	ExFunction	0.012299264
6036	area	network1	0.05	ExFunction	0.12994239
6038	area	network1	0.05	ExFunction	-0.421448412
6039	area	network1	0.05	ExFunction	-0.036892886
6041	area	network1	0.05	ExFunction	0.194187976
6042	area	network1	0.05	ExFunction	0.271718559
6044	area	network1	0.05	ExFunction	-0.189978046
6047	area	network1	0.05	ExFunction	-0.138376715
6049	area	network1	0.05	ExFunction	-0.085644589
6051	area	network1	0.05	ExFunction	0.066027291
6052	area	network1	0.05	ExFunction	-0.490399687
6054	area	network1	0.05	ExFunction	-0.054626812
6056	area	network1	0.05	ExFunction	-0.283162332
6058	area	network1	0.05	ExFunction	-0.199222702
6059	area	network1	0.05	ExFunction	0.624296359
6062	area	network1	0.05	ExFunction	0.647212135
6063	area	network1	0.05	ExFunction	0.056229468
6064	area	network1	0.05	ExFunction	-0.311469026
6065	area	network1	0.05	ExFunction	-0.064683459
6066	area	network1	0.05	ExFunction	-0.087956629
6067	area	network1	0.05	ExFunction	-0.36648702
6069	area	network1	0.05	ExFunction	-0.296119127
6070	area	network1	0.05	ExFunction	0.296861978
6074	area	network1	0.05	ExFunction	0.087466375
6075	area	network1	0.05	ExFunction	-0.238288252
6076	area	network1	0.05	ExFunction	-0.218504956
6078	area	network1	0.05	ExFunction	-0.319084222
6080	area	network1	0.05	ExFunction	-0.034626667
6081	area	network1	0.05	ExFunction	0.127446567
6083	area	network1	0.05	ExFunction	-0.100136782
6084	area	network1	0.05	ExFunction	-0.20330299
6085	area	network1	0.05	ExFunction	-0.300341396
6087	area	network1	0.05	ExFunction	0.245558012
6089	area	network1	0.05	ExFunction	0.118639865
6090	area	network1	0.05	ExFunction	0.075283876
6091	area	network1	0.05	ExFunction	-0.706723572
6092	area	network1	0.05	ExFunction	0.103272351
6093	area	network1	0.05	ExFunction	-0.136521122
6094	area	network1	0.05	ExFunction	-0.125590473
6099	area	network1	0.05	ExFunction	0.275002478
6100	area	network1	0.05	ExFunction	0.033478481
6101	area	network1	0.05	ExFunction	0.544954407
6102	area	network1	0.05	ExFunction	0.411159124
6103	area	network1	0.05	ExFunction	0.232887487
6104	area	network1	0.05	ExFunction	-0.346498934
6105	area	network1	0.05	ExFunction	0.499446216
6106	area	network1	0.05	ExFunction	0.361252533
6107	area	network1	0.05	ExFunction	0.414481573
6108	area	network1	0.05	ExFunction	-0.240512564
6109	area	network1	0.05	ExFunction	-0.236348654
6111	area	network1	0.05	ExFunction	-0.122073761
6112	area	network1	0.05	ExFunction	0.14274348
6113	area	network1	0.05	ExFunction	0.043585426
6114	area	network1	0.05	ExFunction	-0.307252943
6117	area	network1	0.05	ExFunction	0.122597248
6119	area	network1	0.05	ExFunction	0.190457457
6120	area	network1	0.05	ExFunction	-0.43943676
6121	area	network1	0.05	ExFunction	-0.189133915
6122	area	network1	0.05	ExFunction	-0.553234008
6123	area	network1	0.05	ExFunction	-0.455267153
6124	area	network1	0.05	ExFunction	-0.109112408
6126	area	network1	0.05	ExFunction	-0.233419647
6127	area	network1	0.05	ExFunction	0.405705121
6128	area	network1	0.05	ExFunction	0.249592004
6129	area	network1	0.05	ExFunction	0.409615948
6130	area	network1	0.05	ExFunction	0.073186797
6131	area	network1	0.05	ExFunction	0.317716611
6132	area	network1	0.05	ExFunction	-0.307529908
6133	area	network1	0.05	ExFunction	0.271103084
6134	area	network1	0.05	ExFunction	0.06091844
6136	area	network1	0.05	ExFunction	0.438682577
6140	area	network1	0.05	ExFunction	0.056222462
6141	area	network1	0.05	ExFunction	0.182857728
6143	area	network1	0.05	ExFunction	-0.305203347
6145	area	network1	0.05	ExFunction	-0.189988341
6147	area	network1	0.05	ExFunction	-0.086463916
6149	area	network1	0.05	ExFunction	0.061270976
6150	area	network1	0.05	ExFunction	0.497457823
6151	area	network1	0.05	ExFunction	-0.306771077
6153	area	network1	0.05	ExFunction	-0.124919711
6157	area	network1	0.05	ExFunction	-0.196532275
6159	area	network1	0.05	ExFunction	0.257593593
6160	area	network1	0.05	ExFunction	0.178079573
6161	area	network1	0.05	ExFunction	-0.199345555
6162	area	network1	0.05	ExFunction	-0.191428675
6163	area	network1	0.05	ExFunction	-0.155385828
6166	area	network1	0.05	ExFunction	0.497151572
6167	area	network1	0.05	ExFunction	0.20642347
6168	area	network1	0.05	ExFunction	-0.109439675
6169	area	network1	0.05	ExFunction	-0.144654919
6170	area	network1	0.05	ExFunction	0.1382819
6171	area	network1	0.05	ExFunction	0.017764745
6172	area	network1	0.05	ExFunction	0.12364983
6174	area	network1	0.05	ExFunction	-0.045237916
6175	area	network1	0.05	ExFunction	0.064304867
6177	area	network1	0.05	ExFunction	0.143381885
6178	area	network1	0.05	ExFunction	-0.12905277
6179	area	network1	0.05	ExFunction	0.042522879
6180	area	network1	0.05	ExFunction	-0.073514917
6182	area	network1	0.05	ExFunction	-0.135717774
6186	area	network1	0.05	ExFunction	-0.203930104
6187	area	network1	0.05	ExFunction	-0.288322137
6190	area	network1	0.05	ExFunction	0.221740679
6191	area	network1	0.05	ExFunction	0.27303096
6192	area	network1	0.05	ExFunction	-0.251075246
6193	area	network1	0.05	ExFunction	-0.016932677
6194	area	network1	0.05	ExFunction	-0.343409319
6198	area	network1	0.05	ExFunction	0.284077906
6199	area	network1	0.05	ExFunction	0.287596929
6200	area	network1	0.05	ExFunction	0.054975017
6201	area	network1	0.05	ExFunction	0.465502307
6202	area	network1	0.05	ExFunction	-0.187932803
6204	area	network1	0.05	ExFunction	-0.465886961
6207	area	network1	0.05	ExFunction	-0.251754207
6209	area	network1	0.05	ExFunction	-0.535650029
6210	area	network1	0.05	ExFunction	-0.24932723
6214	area	network1	0.05	ExFunction	0.057764775
6215	area	network1	0.05	ExFunction	-0.077579977
6216	area	network1	0.05	ExFunction	0.236684331
6217	area	network1	0.05	ExFunction	0.163785666
6218	area	network1	0.05	ExFunction	-0.472879363
6219	area	network1	0.05	ExFunction	-0.313646807
1	area	network1	0.05	Memory	-0.050972528
4	area	network1	0.05	Memory	0.031061741
5	area	network1	0.05	Memory	-0.082741816
7	area	network1	0.05	Memory	0.123857159
11	area	network1	0.05	Memory	-0.076385111
12	area	network1	0.05	Memory	0.012793061
13	area	network1	0.05	Memory	0.011305618
14	area	network1	0.05	Memory	-0.000597217
16	area	network1	0.05	Memory	0.072352208
18	area	network1	0.05	Memory	0.038309697
20	area	network1	0.05	Memory	0.062237067
21	area	network1	0.05	Memory	-0.05672713
22	area	network1	0.05	Memory	0.018773041
23	area	network1	0.05	Memory	-0.047319299
24	area	network1	0.05	Memory	-0.009651781
25	area	network1	0.05	Memory	-0.010737381
27	area	network1	0.05	Memory	0.063728973
6001	area	network1	0.05	Memory	-0.039298758
6002	area	network1	0.05	Memory	0.121348719
6004	area	network1	0.05	Memory	0.001490849
6005	area	network1	0.05	Memory	0.004867372
6006	area	network1	0.05	Memory	-0.054436618
6009	area	network1	0.05	Memory	0.058455287
6011	area	network1	0.05	Memory	0.044959317
6014	area	network1	0.05	Memory	0.023053388
6015	area	network1	0.05	Memory	0.038325776
6016	area	network1	0.05	Memory	-0.017397294
6017	area	network1	0.05	Memory	0.060703513
6018	area	network1	0.05	Memory	0.14811441
6019	area	network1	0.05	Memory	-0.231426713
6020	area	network1	0.05	Memory	0.114631402
6021	area	network1	0.05	Memory	0.023806001
6022	area	network1	0.05	Memory	0.055605187
6023	area	network1	0.05	Memory	-0.048645815
6024	area	network1	0.05	Memory	-0.026976209
6025	area	network1	0.05	Memory	-0.218689152
6026	area	network1	0.05	Memory	0.005080909
6027	area	network1	0.05	Memory	0.039314413
6028	area	network1	0.05	Memory	-0.073431172
6029	area	network1	0.05	Memory	-0.036546303
6030	area	network1	0.05	Memory	-0.020815155
6031	area	network1	0.05	Memory	0.016413962
6032	area	network1	0.05	Memory	0.017422084
6033	area	network1	0.05	Memory	-0.093348582
6036	area	network1	0.05	Memory	-0.016759986
6038	area	network1	0.05	Memory	0.028800227
6039	area	network1	0.05	Memory	0.063015356
6041	area	network1	0.05	Memory	0.011258873
6042	area	network1	0.05	Memory	0.012762655
6044	area	network1	0.05	Memory	-0.049184836
6047	area	network1	0.05	Memory	0.049315011
6049	area	network1	0.05	Memory	-0.124563052
6051	area	network1	0.05	Memory	-0.011269826
6052	area	network1	0.05	Memory	0.032996951
6054	area	network1	0.05	Memory	-0.090612872
6056	area	network1	0.05	Memory	0.056139134
6058	area	network1	0.05	Memory	0.017300983
6059	area	network1	0.05	Memory	-0.245612137
6062	area	network1	0.05	Memory	-0.200050337
6063	area	network1	0.05	Memory	0.003192249
6064	area	network1	0.05	Memory	-0.038494434
6065	area	network1	0.05	Memory	0.089336041
6066	area	network1	0.05	Memory	0.019341458
6067	area	network1	0.05	Memory	0.042779794
6069	area	network1	0.05	Memory	0.110833977
6070	area	network1	0.05	Memory	-0.088123057
6074	area	network1	0.05	Memory	-0.116956663
6075	area	network1	0.05	Memory	0.058196238
6076	area	network1	0.05	Memory	0.01865291
6078	area	network1	0.05	Memory	0.057139578
6080	area	network1	0.05	Memory	0.03210237
6081	area	network1	0.05	Memory	0.028662703
6083	area	network1	0.05	Memory	-0.046537774
6084	area	network1	0.05	Memory	0.016468541
6085	area	network1	0.05	Memory	0.081277757
6087	area	network1	0.05	Memory	-0.036532939
6089	area	network1	0.05	Memory	-0.002560492
6090	area	network1	0.05	Memory	0.061058468
6091	area	network1	0.05	Memory	0.089164606
6092	area	network1	0.05	Memory	-0.014997583
6093	area	network1	0.05	Memory	0.051608661
6094	area	network1	0.05	Memory	0.025305843
6099	area	network1	0.05	Memory	-0.140856663
6100	area	network1	0.05	Memory	0.011031795
6101	area	network1	0.05	Memory	-0.089086193
6102	area	network1	0.05	Memory	-0.118994127
6103	area	network1	0.05	Memory	0.063708836
6104	area	network1	0.05	Memory	0.154429001
6105	area	network1	0.05	Memory	0.066768774
6106	area	network1	0.05	Memory	-0.056018127
6107	area	network1	0.05	Memory	-0.212378456
6108	area	network1	0.05	Memory	0.081145073
6109	area	network1	0.05	Memory	0.003715649
6111	area	network1	0.05	Memory	-0.040197188
6112	area	network1	0.05	Memory	-0.001979638
6113	area	network1	0.05	Memory	0.010414192
6114	area	network1	0.05	Memory	0.03362199
6117	area	network1	0.05	Memory	-0.038599001
6119	area	network1	0.05	Memory	-0.010520406
6120	area	network1	0.05	Memory	0.291565966
6121	area	network1	0.05	Memory	-0.038075294
6122	area	network1	0.05	Memory	0.04466476
6123	area	network1	0.05	Memory	0.092741338
6124	area	network1	0.05	Memory	0.054564516
6126	area	network1	0.05	Memory	0.090270946
6127	area	network1	0.05	Memory	0.001550376
6128	area	network1	0.05	Memory	0.007030946
6129	area	network1	0.05	Memory	-0.103595004
6130	area	network1	0.05	Memory	-0.02235493
6131	area	network1	0.05	Memory	-0.03264253
6132	area	network1	0.05	Memory	0.03518919
6133	area	network1	0.05	Memory	-0.097442298
6134	area	network1	0.05	Memory	-0.074384883
6136	area	network1	0.05	Memory	0.006267679
6140	area	network1	0.05	Memory	0.067916908
6141	area	network1	0.05	Memory	-0.073101523
6143	area	network1	0.05	Memory	0.121058668
6145	area	network1	0.05	Memory	-0.017429107
6147	area	network1	0.05	Memory	0.024483705
6149	area	network1	0.05	Memory	-0.029278154
6150	area	network1	0.05	Memory	0.01693636
6151	area	network1	0.05	Memory	0.0704842
6153	area	network1	0.05	Memory	0.035603298
6157	area	network1	0.05	Memory	0.02092681
6159	area	network1	0.05	Memory	0.050866898
6160	area	network1	0.05	Memory	0.026504479
6161	area	network1	0.05	Memory	0.039653366
6162	area	network1	0.05	Memory	0.047079716
6163	area	network1	0.05	Memory	0.054438511
6166	area	network1	0.05	Memory	0.044982295
6167	area	network1	0.05	Memory	-0.068023515
6168	area	network1	0.05	Memory	0.061966967
6169	area	network1	0.05	Memory	0.0327397
6170	area	network1	0.05	Memory	-0.033176155
6171	area	network1	0.05	Memory	0.056228103
6172	area	network1	0.05	Memory	0.047121055
6174	area	network1	0.05	Memory	-0.03576978
6175	area	network1	0.05	Memory	0.041576308
6177	area	network1	0.05	Memory	-0.13057318
6178	area	network1	0.05	Memory	-0.006387469
6179	area	network1	0.05	Memory	-0.006575375
6180	area	network1	0.05	Memory	0.017841544
6182	area	network1	0.05	Memory	0.000315931
6186	area	network1	0.05	Memory	-0.004045112
6187	area	network1	0.05	Memory	0.092235342
6190	area	network1	0.05	Memory	-0.107269692
6191	area	network1	0.05	Memory	0.026446725
6192	area	network1	0.05	Memory	0.139741993
6193	area	network1	0.05	Memory	0.007525723
6194	area	network1	0.05	Memory	0.069381558
6198	area	network1	0.05	Memory	-0.101473358
6199	area	network1	0.05	Memory	0.071952603
6200	area	network1	0.05	Memory	0.018955697
6201	area	network1	0.05	Memory	-0.036011708
6202	area	network1	0.05	Memory	-0.01193681
6204	area	network1	0.05	Memory	0.071395765
6207	area	network1	0.05	Memory	-0.087944271
6209	area	network1	0.05	Memory	0.032161999
6210	area	network1	0.05	Memory	0.012515351
6214	area	network1	0.05	Memory	-0.008361801
6215	area	network1	0.05	Memory	-0.053902301
6216	area	network1	0.05	Memory	-0.047537254
6217	area	network1	0.05	Memory	-0.027095287
6218	area	network1	0.05	Memory	-0.008188826
6219	area	network1	0.05	Memory	-0.009762225
1	area	network2	0.0001	Memory	0.006039665
4	area	network2	0.0001	Memory	-0.026469585
5	area	network2	0.0001	Memory	-1.060404211
7	area	network2	0.0001	Memory	-0.063660994
11	area	network2	0.0001	Memory	0.450642505
12	area	network2	0.0001	Memory	-0.051009433
13	area	network2	0.0001	Memory	0.013856403
14	area	network2	0.0001	Memory	-0.020770566
16	area	network2	0.0001	Memory	0.161221156
18	area	network2	0.0001	Memory	0.206097802
20	area	network2	0.0001	Memory	0.017200993
21	area	network2	0.0001	Memory	0.253936308
22	area	network2	0.0001	Memory	0.053425768
23	area	network2	0.0001	Memory	-0.203472481
24	area	network2	0.0001	Memory	0.119271583
25	area	network2	0.0001	Memory	0.368613423
27	area	network2	0.0001	Memory	-0.244704274
6001	area	network2	0.0001	Memory	-0.228587957
6002	area	network2	0.0001	Memory	0.088910692
6004	area	network2	0.0001	Memory	0.3078642
6005	area	network2	0.0001	Memory	0.179915077
6006	area	network2	0.0001	Memory	0.078719194
6009	area	network2	0.0001	Memory	0.035834359
6011	area	network2	0.0001	Memory	0.103489097
6014	area	network2	0.0001	Memory	0.007551486
6015	area	network2	0.0001	Memory	0.166694443
6016	area	network2	0.0001	Memory	-0.280251974
6017	area	network2	0.0001	Memory	0.112612155
6018	area	network2	0.0001	Memory	-0.251679965
6019	area	network2	0.0001	Memory	0.036688465
6020	area	network2	0.0001	Memory	0.184147287
6021	area	network2	0.0001	Memory	-0.367049501
6022	area	network2	0.0001	Memory	0.282951425
6023	area	network2	0.0001	Memory	-0.413950166
6024	area	network2	0.0001	Memory	0.21231233
6025	area	network2	0.0001	Memory	-0.415709133
6026	area	network2	0.0001	Memory	0.02579342
6027	area	network2	0.0001	Memory	-0.138638847
6028	area	network2	0.0001	Memory	-0.011222926
6029	area	network2	0.0001	Memory	0.275126131
6030	area	network2	0.0001	Memory	-0.123479273
6031	area	network2	0.0001	Memory	0.131427444
6032	area	network2	0.0001	Memory	0.081924634
6033	area	network2	0.0001	Memory	-0.622970661
6036	area	network2	0.0001	Memory	0.140860138
6038	area	network2	0.0001	Memory	-0.100549704
6039	area	network2	0.0001	Memory	0.147737687
6041	area	network2	0.0001	Memory	-0.359990876
6042	area	network2	0.0001	Memory	0.341597836
6044	area	network2	0.0001	Memory	-0.29973652
6047	area	network2	0.0001	Memory	-0.320970565
6049	area	network2	0.0001	Memory	-0.06593474
6051	area	network2	0.0001	Memory	-0.131719977
6052	area	network2	0.0001	Memory	0.039581701
6054	area	network2	0.0001	Memory	0.152711219
6056	area	network2	0.0001	Memory	0.116902165
6058	area	network2	0.0001	Memory	0.206438432
6059	area	network2	0.0001	Memory	0.049487909
6062	area	network2	0.0001	Memory	-0.211696456
6063	area	network2	0.0001	Memory	0.188254927
6064	area	network2	0.0001	Memory	0.228426592
6065	area	network2	0.0001	Memory	0.347223806
6066	area	network2	0.0001	Memory	0.097851467
6067	area	network2	0.0001	Memory	-0.208731436
6069	area	network2	0.0001	Memory	0.596910698
6070	area	network2	0.0001	Memory	0.106171407
6074	area	network2	0.0001	Memory	0.013935911
6075	area	network2	0.0001	Memory	0.14007856
6076	area	network2	0.0001	Memory	-0.036448017
6078	area	network2	0.0001	Memory	0.269493321
6080	area	network2	0.0001	Memory	0.007921248
6081	area	network2	0.0001	Memory	0.047450222
6083	area	network2	0.0001	Memory	0.191841721
6084	area	network2	0.0001	Memory	0.271722755
6085	area	network2	0.0001	Memory	0.156345655
6087	area	network2	0.0001	Memory	0.121541395
6089	area	network2	0.0001	Memory	-0.142600328
6090	area	network2	0.0001	Memory	0.217935009
6091	area	network2	0.0001	Memory	-0.046281346
6092	area	network2	0.0001	Memory	0.236382013
6093	area	network2	0.0001	Memory	-0.076986221
6094	area	network2	0.0001	Memory	0.30388574
6099	area	network2	0.0001	Memory	-0.14691362
6100	area	network2	0.0001	Memory	-0.273013069
6101	area	network2	0.0001	Memory	-0.373200472
6102	area	network2	0.0001	Memory	-0.1462599
6103	area	network2	0.0001	Memory	0.077984205
6104	area	network2	0.0001	Memory	0.196295824
6105	area	network2	0.0001	Memory	-0.46276838
6106	area	network2	0.0001	Memory	-0.654839616
6107	area	network2	0.0001	Memory	0.098101246
6108	area	network2	0.0001	Memory	0.009255776
6109	area	network2	0.0001	Memory	0.132345507
6111	area	network2	0.0001	Memory	-0.209767424
6112	area	network2	0.0001	Memory	0.099188247
6113	area	network2	0.0001	Memory	-0.009233678
6114	area	network2	0.0001	Memory	-0.015417304
6117	area	network2	0.0001	Memory	-0.330901586
6119	area	network2	0.0001	Memory	-0.412625648
6120	area	network2	0.0001	Memory	0.2774123
6121	area	network2	0.0001	Memory	0.238466974
6122	area	network2	0.0001	Memory	0.290477562
6123	area	network2	0.0001	Memory	0.354010005
6124	area	network2	0.0001	Memory	0.128805559
6126	area	network2	0.0001	Memory	-0.098279372
6127	area	network2	0.0001	Memory	-0.141251129
6128	area	network2	0.0001	Memory	0.144943595
6129	area	network2	0.0001	Memory	0.003717775
6130	area	network2	0.0001	Memory	0.088645996
6131	area	network2	0.0001	Memory	-0.03105875
6132	area	network2	0.0001	Memory	0.219189604
6133	area	network2	0.0001	Memory	-0.059926521
6134	area	network2	0.0001	Memory	-0.071361225
6136	area	network2	0.0001	Memory	0.053039535
6140	area	network2	0.0001	Memory	-0.013917466
6141	area	network2	0.0001	Memory	-0.014356167
6143	area	network2	0.0001	Memory	0.31669058
6145	area	network2	0.0001	Memory	0.541094693
6147	area	network2	0.0001	Memory	0.038522381
6149	area	network2	0.0001	Memory	0.124049997
6150	area	network2	0.0001	Memory	-0.520039577
6151	area	network2	0.0001	Memory	0.411099072
6153	area	network2	0.0001	Memory	0.038127034
6157	area	network2	0.0001	Memory	0.096644467
6159	area	network2	0.0001	Memory	-0.415580178
6160	area	network2	0.0001	Memory	0.118943759
6161	area	network2	0.0001	Memory	0.166186755
6162	area	network2	0.0001	Memory	0.124453905
6163	area	network2	0.0001	Memory	0.104019077
6166	area	network2	0.0001	Memory	-0.044311544
6167	area	network2	0.0001	Memory	-0.083530921
6168	area	network2	0.0001	Memory	-0.137100608
6169	area	network2	0.0001	Memory	-0.15427519
6170	area	network2	0.0001	Memory	0.129822221
6171	area	network2	0.0001	Memory	-0.098783819
6172	area	network2	0.0001	Memory	0.210947342
6174	area	network2	0.0001	Memory	-0.259586983
6175	area	network2	0.0001	Memory	0.217030347
6177	area	network2	0.0001	Memory	-0.157637534
6178	area	network2	0.0001	Memory	0.112445811
6179	area	network2	0.0001	Memory	-0.074295005
6180	area	network2	0.0001	Memory	-0.190708181
6182	area	network2	0.0001	Memory	-0.05737891
6186	area	network2	0.0001	Memory	-0.044987818
6187	area	network2	0.0001	Memory	0.133163287
6190	area	network2	0.0001	Memory	-0.034657723
6191	area	network2	0.0001	Memory	-0.01045953
6192	area	network2	0.0001	Memory	-0.130757577
6193	area	network2	0.0001	Memory	-0.073730524
6194	area	network2	0.0001	Memory	0.240657807
6198	area	network2	0.0001	Memory	-0.649569043
6199	area	network2	0.0001	Memory	0.135298891
6200	area	network2	0.0001	Memory	-0.122520195
6201	area	network2	0.0001	Memory	-0.390166845
6202	area	network2	0.0001	Memory	0.109881774
6204	area	network2	0.0001	Memory	-0.037623656
6207	area	network2	0.0001	Memory	-0.066909159
6209	area	network2	0.0001	Memory	-0.116939711
6210	area	network2	0.0001	Memory	-0.147416343
6214	area	network2	0.0001	Memory	0.011268944
6215	area	network2	0.0001	Memory	0.066396732
6216	area	network2	0.0001	Memory	-0.354256151
6217	area	network2	0.0001	Memory	0.152079506
6218	area	network2	0.0001	Memory	0.370866081
6219	area	network2	0.0001	Memory	-0.019816941
1	area	network2	0.0005	ExFunction	0.03912289
4	area	network2	0.0005	ExFunction	-0.062160791
5	area	network2	0.0005	ExFunction	-0.197559836
7	area	network2	0.0005	ExFunction	-0.005545409
11	area	network2	0.0005	ExFunction	-0.013357107
12	area	network2	0.0005	ExFunction	0.044800273
13	area	network2	0.0005	ExFunction	0.028656887
14	area	network2	0.0005	ExFunction	0.007784793
16	area	network2	0.0005	ExFunction	-0.054566894
18	area	network2	0.0005	ExFunction	0.053544143
20	area	network2	0.0005	ExFunction	-0.026202374
21	area	network2	0.0005	ExFunction	0.013304869
22	area	network2	0.0005	ExFunction	0.04498521
23	area	network2	0.0005	ExFunction	-0.056651852
24	area	network2	0.0005	ExFunction	0.019886214
25	area	network2	0.0005	ExFunction	0.080674376
27	area	network2	0.0005	ExFunction	-0.092195237
6001	area	network2	0.0005	ExFunction	-0.053698817
6002	area	network2	0.0005	ExFunction	-0.076857741
6004	area	network2	0.0005	ExFunction	0.035025199
6005	area	network2	0.0005	ExFunction	0.009845786
6006	area	network2	0.0005	ExFunction	-0.099234919
6009	area	network2	0.0005	ExFunction	-0.049243427
6011	area	network2	0.0005	ExFunction	0.025123373
6014	area	network2	0.0005	ExFunction	-0.022027557
6015	area	network2	0.0005	ExFunction	-0.005842011
6016	area	network2	0.0005	ExFunction	0.010529659
6017	area	network2	0.0005	ExFunction	0.076317137
6018	area	network2	0.0005	ExFunction	-0.009691815
6019	area	network2	0.0005	ExFunction	-0.00481375
6020	area	network2	0.0005	ExFunction	0.018823942
6021	area	network2	0.0005	ExFunction	-0.049637864
6022	area	network2	0.0005	ExFunction	-0.013445477
6023	area	network2	0.0005	ExFunction	-0.0529732
6024	area	network2	0.0005	ExFunction	0.023449948
6025	area	network2	0.0005	ExFunction	0.007224151
6026	area	network2	0.0005	ExFunction	0.002904574
6027	area	network2	0.0005	ExFunction	-0.031257117
6028	area	network2	0.0005	ExFunction	0.006151743
6029	area	network2	0.0005	ExFunction	-0.005311894
6030	area	network2	0.0005	ExFunction	0.052547368
6031	area	network2	0.0005	ExFunction	0.046380877
6032	area	network2	0.0005	ExFunction	0.002892863
6033	area	network2	0.0005	ExFunction	-0.095745178
6036	area	network2	0.0005	ExFunction	0.09026831
6038	area	network2	0.0005	ExFunction	-0.048806466
6039	area	network2	0.0005	ExFunction	0.034036357
6041	area	network2	0.0005	ExFunction	0.004280995
6042	area	network2	0.0005	ExFunction	0.095401001
6044	area	network2	0.0005	ExFunction	-0.055511298
6047	area	network2	0.0005	ExFunction	-0.007325688
6049	area	network2	0.0005	ExFunction	0.033444638
6051	area	network2	0.0005	ExFunction	0.007210613
6052	area	network2	0.0005	ExFunction	-0.012033952
6054	area	network2	0.0005	ExFunction	-0.03057829
6056	area	network2	0.0005	ExFunction	-0.09552774
6058	area	network2	0.0005	ExFunction	0.060468305
6059	area	network2	0.0005	ExFunction	-0.005387587
6062	area	network2	0.0005	ExFunction	0.008663593
6063	area	network2	0.0005	ExFunction	-0.012608944
6064	area	network2	0.0005	ExFunction	0.040935838
6065	area	network2	0.0005	ExFunction	0.021954464
6066	area	network2	0.0005	ExFunction	0.084092663
6067	area	network2	0.0005	ExFunction	-0.058557341
6069	area	network2	0.0005	ExFunction	0.033851528
6070	area	network2	0.0005	ExFunction	0.029577024
6074	area	network2	0.0005	ExFunction	-0.007312677
6075	area	network2	0.0005	ExFunction	-0.049286097
6076	area	network2	0.0005	ExFunction	-0.04984563
6078	area	network2	0.0005	ExFunction	0.050015563
6080	area	network2	0.0005	ExFunction	0.027201228
6081	area	network2	0.0005	ExFunction	0.159962834
6083	area	network2	0.0005	ExFunction	-0.005131851
6084	area	network2	0.0005	ExFunction	-0.037764042
6085	area	network2	0.0005	ExFunction	-0.071655228
6087	area	network2	0.0005	ExFunction	0.009194298
6089	area	network2	0.0005	ExFunction	0.040452009
6090	area	network2	0.0005	ExFunction	-0.019186911
6091	area	network2	0.0005	ExFunction	-0.049234049
6092	area	network2	0.0005	ExFunction	0.035222722
6093	area	network2	0.0005	ExFunction	-0.045728522
6094	area	network2	0.0005	ExFunction	-0.020136331
6099	area	network2	0.0005	ExFunction	-0.013434313
6100	area	network2	0.0005	ExFunction	0.132734115
6101	area	network2	0.0005	ExFunction	-0.065196258
6102	area	network2	0.0005	ExFunction	0.072760344
6103	area	network2	0.0005	ExFunction	0.104697252
6104	area	network2	0.0005	ExFunction	0.019442096
6105	area	network2	0.0005	ExFunction	0.034121199
6106	area	network2	0.0005	ExFunction	-0.052172925
6107	area	network2	0.0005	ExFunction	0.026029356
6108	area	network2	0.0005	ExFunction	0.016425337
6109	area	network2	0.0005	ExFunction	-0.042860892
6111	area	network2	0.0005	ExFunction	-0.056088411
6112	area	network2	0.0005	ExFunction	-0.000582262
6113	area	network2	0.0005	ExFunction	-0.053092283
6114	area	network2	0.0005	ExFunction	-0.097490058
6117	area	network2	0.0005	ExFunction	-0.049203007
6119	area	network2	0.0005	ExFunction	-0.028394164
6120	area	network2	0.0005	ExFunction	0.108125629
6121	area	network2	0.0005	ExFunction	0.040329848
6122	area	network2	0.0005	ExFunction	0.04150646
6123	area	network2	0.0005	ExFunction	-0.042769735
6124	area	network2	0.0005	ExFunction	-0.011022234
6126	area	network2	0.0005	ExFunction	-0.019282175
6127	area	network2	0.0005	ExFunction	-0.044205575
6128	area	network2	0.0005	ExFunction	-0.045894543
6129	area	network2	0.0005	ExFunction	-0.009518386
6130	area	network2	0.0005	ExFunction	0.006077157
6131	area	network2	0.0005	ExFunction	0.003622714
6132	area	network2	0.0005	ExFunction	0.057488079
6133	area	network2	0.0005	ExFunction	-0.015192232
6134	area	network2	0.0005	ExFunction	-0.042229777
6136	area	network2	0.0005	ExFunction	0.015276895
6140	area	network2	0.0005	ExFunction	0.065550122
6141	area	network2	0.0005	ExFunction	-0.026221903
6143	area	network2	0.0005	ExFunction	0.053990244
6145	area	network2	0.0005	ExFunction	0.056720494
6147	area	network2	0.0005	ExFunction	-0.048897338
6149	area	network2	0.0005	ExFunction	-0.047285975
6150	area	network2	0.0005	ExFunction	-0.203770545
6151	area	network2	0.0005	ExFunction	-0.003959661
6153	area	network2	0.0005	ExFunction	-0.036781397
6157	area	network2	0.0005	ExFunction	0.005553392
6159	area	network2	0.0005	ExFunction	-0.017483407
6160	area	network2	0.0005	ExFunction	-0.023569477
6161	area	network2	0.0005	ExFunction	0.020224547
6162	area	network2	0.0005	ExFunction	-0.047291135
6163	area	network2	0.0005	ExFunction	-0.026913655
6166	area	network2	0.0005	ExFunction	0.058037519
6167	area	network2	0.0005	ExFunction	0.006209304
6168	area	network2	0.0005	ExFunction	0.049678612
6169	area	network2	0.0005	ExFunction	-0.027207539
6170	area	network2	0.0005	ExFunction	-0.085926641
6171	area	network2	0.0005	ExFunction	-0.037777408
6172	area	network2	0.0005	ExFunction	0.012225869
6174	area	network2	0.0005	ExFunction	-0.068006102
6175	area	network2	0.0005	ExFunction	-0.02911334
6177	area	network2	0.0005	ExFunction	0.030131999
6178	area	network2	0.0005	ExFunction	0.058190827
6179	area	network2	0.0005	ExFunction	0.100144315
6180	area	network2	0.0005	ExFunction	0.077877499
6182	area	network2	0.0005	ExFunction	-0.019461959
6186	area	network2	0.0005	ExFunction	-0.007211069
6187	area	network2	0.0005	ExFunction	0.047065918
6190	area	network2	0.0005	ExFunction	0.071431529
6191	area	network2	0.0005	ExFunction	-0.170058942
6192	area	network2	0.0005	ExFunction	-0.004860406
6193	area	network2	0.0005	ExFunction	-0.146394123
6194	area	network2	0.0005	ExFunction	0.020777994
6198	area	network2	0.0005	ExFunction	-0.158358083
6199	area	network2	0.0005	ExFunction	-0.018950297
6200	area	network2	0.0005	ExFunction	-0.076144135
6201	area	network2	0.0005	ExFunction	0.041986115
6202	area	network2	0.0005	ExFunction	-0.028641498
6204	area	network2	0.0005	ExFunction	-0.039316708
6207	area	network2	0.0005	ExFunction	-0.009537025
6209	area	network2	0.0005	ExFunction	-0.036707445
6210	area	network2	0.0005	ExFunction	-0.076820808
6214	area	network2	0.0005	ExFunction	0.006902339
6215	area	network2	0.0005	ExFunction	-0.061049394
6216	area	network2	0.0005	ExFunction	0.063040859
6217	area	network2	0.0005	ExFunction	0.010395036
6218	area	network2	0.0005	ExFunction	0.066958991
6219	area	network2	0.0005	ExFunction	-0.007567347
1	area	network2	0.0005	Memory	-0.04444066
4	area	network2	0.0005	Memory	-0.160799742
5	area	network2	0.0005	Memory	-1.174600025
7	area	network2	0.0005	Memory	-0.17264238
11	area	network2	0.0005	Memory	0.626231269
12	area	network2	0.0005	Memory	-0.005716638
13	area	network2	0.0005	Memory	-0.001759818
14	area	network2	0.0005	Memory	0.061994637
16	area	network2	0.0005	Memory	0.113551934
18	area	network2	0.0005	Memory	0.329413126
20	area	network2	0.0005	Memory	0.057258798
21	area	network2	0.0005	Memory	0.263403015
22	area	network2	0.0005	Memory	0.056681413
23	area	network2	0.0005	Memory	-0.256663363
24	area	network2	0.0005	Memory	0.108237552
25	area	network2	0.0005	Memory	0.379660257
27	area	network2	0.0005	Memory	-0.364726418
6001	area	network2	0.0005	Memory	-0.23637022
6002	area	network2	0.0005	Memory	0.143070986
6004	area	network2	0.0005	Memory	0.474429459
6005	area	network2	0.0005	Memory	0.213719289
6006	area	network2	0.0005	Memory	0.0541714
6009	area	network2	0.0005	Memory	0.028852
6011	area	network2	0.0005	Memory	0.242003618
6014	area	network2	0.0005	Memory	-0.020957234
6015	area	network2	0.0005	Memory	0.14209686
6016	area	network2	0.0005	Memory	-0.527831964
6017	area	network2	0.0005	Memory	0.218787015
6018	area	network2	0.0005	Memory	-0.451546632
6019	area	network2	0.0005	Memory	0.059740858
6020	area	network2	0.0005	Memory	0.372380357
6021	area	network2	0.0005	Memory	-0.604285347
6022	area	network2	0.0005	Memory	0.421821045
6023	area	network2	0.0005	Memory	-0.518209971
6024	area	network2	0.0005	Memory	0.250316825
6025	area	network2	0.0005	Memory	-0.802150839
6026	area	network2	0.0005	Memory	0.006413395
6027	area	network2	0.0005	Memory	-0.100759273
6028	area	network2	0.0005	Memory	0.052596991
6029	area	network2	0.0005	Memory	0.396983139
6030	area	network2	0.0005	Memory	-0.209689973
6031	area	network2	0.0005	Memory	0.008166416
6032	area	network2	0.0005	Memory	0.106333751
6033	area	network2	0.0005	Memory	-0.616774761
6036	area	network2	0.0005	Memory	0.177268616
6038	area	network2	0.0005	Memory	-0.147118392
6039	area	network2	0.0005	Memory	0.30481434
6041	area	network2	0.0005	Memory	-0.527116072
6042	area	network2	0.0005	Memory	0.210203825
6044	area	network2	0.0005	Memory	-0.265315081
6047	area	network2	0.0005	Memory	-0.149862931
6049	area	network2	0.0005	Memory	-0.045251579
6051	area	network2	0.0005	Memory	-0.162840474
6052	area	network2	0.0005	Memory	0.083798924
6054	area	network2	0.0005	Memory	0.273329186
6056	area	network2	0.0005	Memory	0.228287105
6058	area	network2	0.0005	Memory	0.276481379
6059	area	network2	0.0005	Memory	-0.05367211
6062	area	network2	0.0005	Memory	-0.310653571
6063	area	network2	0.0005	Memory	0.033594679
6064	area	network2	0.0005	Memory	0.387597792
6065	area	network2	0.0005	Memory	0.605617098
6066	area	network2	0.0005	Memory	0.194320909
6067	area	network2	0.0005	Memory	-0.206090365
6069	area	network2	0.0005	Memory	0.837735135
6070	area	network2	0.0005	Memory	0.153255307
6074	area	network2	0.0005	Memory	-0.069633618
6075	area	network2	0.0005	Memory	0.271771881
6076	area	network2	0.0005	Memory	0.103253072
6078	area	network2	0.0005	Memory	0.328418495
6080	area	network2	0.0005	Memory	0.032795548
6081	area	network2	0.0005	Memory	-0.065299527
6083	area	network2	0.0005	Memory	0.245206518
6084	area	network2	0.0005	Memory	0.313924124
6085	area	network2	0.0005	Memory	0.315145194
6087	area	network2	0.0005	Memory	0.118623025
6089	area	network2	0.0005	Memory	-0.151799576
6090	area	network2	0.0005	Memory	0.391842532
6091	area	network2	0.0005	Memory	0.031819741
6092	area	network2	0.0005	Memory	0.250538542
6093	area	network2	0.0005	Memory	-0.039316988
6094	area	network2	0.0005	Memory	0.239483469
6099	area	network2	0.0005	Memory	-0.069559992
6100	area	network2	0.0005	Memory	-0.274131736
6101	area	network2	0.0005	Memory	-0.53453771
6102	area	network2	0.0005	Memory	-0.201271688
6103	area	network2	0.0005	Memory	0.100534316
6104	area	network2	0.0005	Memory	0.389223282
6105	area	network2	0.0005	Memory	-0.842573635
6106	area	network2	0.0005	Memory	-0.943121208
6107	area	network2	0.0005	Memory	0.069392412
6108	area	network2	0.0005	Memory	0.020716057
6109	area	network2	0.0005	Memory	0.2000168
6111	area	network2	0.0005	Memory	-0.199919885
6112	area	network2	0.0005	Memory	0.189892224
6113	area	network2	0.0005	Memory	-0.007191701
6114	area	network2	0.0005	Memory	0.033510455
6117	area	network2	0.0005	Memory	-0.607177486
6119	area	network2	0.0005	Memory	-0.666781275
6120	area	network2	0.0005	Memory	0.423788729
6121	area	network2	0.0005	Memory	0.349961011
6122	area	network2	0.0005	Memory	0.483788078
6123	area	network2	0.0005	Memory	0.494293024
6124	area	network2	0.0005	Memory	0.273118779
6126	area	network2	0.0005	Memory	-0.024628952
6127	area	network2	0.0005	Memory	-0.181008511
6128	area	network2	0.0005	Memory	0.044937505
6129	area	network2	0.0005	Memory	-0.095044569
6130	area	network2	0.0005	Memory	0.096588666
6131	area	network2	0.0005	Memory	0.001124069
6132	area	network2	0.0005	Memory	0.185456878
6133	area	network2	0.0005	Memory	-0.15819507
6134	area	network2	0.0005	Memory	-0.058805014
6136	area	network2	0.0005	Memory	0.127572339
6140	area	network2	0.0005	Memory	-0.015978848
6141	area	network2	0.0005	Memory	-0.174015592
6143	area	network2	0.0005	Memory	0.39531194
6145	area	network2	0.0005	Memory	0.573919449
6147	area	network2	0.0005	Memory	0.117775026
6149	area	network2	0.0005	Memory	0.146791094
6150	area	network2	0.0005	Memory	-0.775211497
6151	area	network2	0.0005	Memory	0.588516997
6153	area	network2	0.0005	Memory	0.151868812
6157	area	network2	0.0005	Memory	0.143923334
6159	area	network2	0.0005	Memory	-0.524074035
6160	area	network2	0.0005	Memory	0.263146859
6161	area	network2	0.0005	Memory	0.230858355
6162	area	network2	0.0005	Memory	0.132837131
6163	area	network2	0.0005	Memory	0.163477706
6166	area	network2	0.0005	Memory	-0.141846258
6167	area	network2	0.0005	Memory	-0.290406554
6168	area	network2	0.0005	Memory	-0.141269534
6169	area	network2	0.0005	Memory	-0.155683786
6170	area	network2	0.0005	Memory	0.059897281
6171	area	network2	0.0005	Memory	-0.186881181
6172	area	network2	0.0005	Memory	0.243331295
6174	area	network2	0.0005	Memory	-0.300764232
6175	area	network2	0.0005	Memory	0.282640743
6177	area	network2	0.0005	Memory	-0.256389841
6178	area	network2	0.0005	Memory	0.095202756
6179	area	network2	0.0005	Memory	0.035507183
6180	area	network2	0.0005	Memory	-0.213952292
6182	area	network2	0.0005	Memory	-0.099293492
6186	area	network2	0.0005	Memory	-0.016667816
6187	area	network2	0.0005	Memory	0.256250254
6190	area	network2	0.0005	Memory	0.042290649
6191	area	network2	0.0005	Memory	-0.158643645
6192	area	network2	0.0005	Memory	-0.074533747
6193	area	network2	0.0005	Memory	-0.085182808
6194	area	network2	0.0005	Memory	0.335513088
6198	area	network2	0.0005	Memory	-0.7699408
6199	area	network2	0.0005	Memory	0.120937922
6200	area	network2	0.0005	Memory	-0.226171902
6201	area	network2	0.0005	Memory	-0.658418483
6202	area	network2	0.0005	Memory	0.120803167
6204	area	network2	0.0005	Memory	-0.047279247
6207	area	network2	0.0005	Memory	-0.117291279
6209	area	network2	0.0005	Memory	-0.008704048
6210	area	network2	0.0005	Memory	-0.255455955
6214	area	network2	0.0005	Memory	-0.035271537
6215	area	network2	0.0005	Memory	-0.088148688
6216	area	network2	0.0005	Memory	-0.649526665
6217	area	network2	0.0005	Memory	0.126717092
6218	area	network2	0.0005	Memory	0.574241807
6219	area	network2	0.0005	Memory	0.056989305
1	area	network2	0.001	ExFunction	0.047011212
4	area	network2	0.001	ExFunction	-0.077055772
5	area	network2	0.001	ExFunction	-0.259558768
7	area	network2	0.001	ExFunction	0.005460452
11	area	network2	0.001	ExFunction	-0.024933228
12	area	network2	0.001	ExFunction	0.037637919
13	area	network2	0.001	ExFunction	0.052886089
14	area	network2	0.001	ExFunction	0.014608274
16	area	network2	0.001	ExFunction	-0.118465779
18	area	network2	0.001	ExFunction	0.068095815
20	area	network2	0.001	ExFunction	-0.066425332
21	area	network2	0.001	ExFunction	0.006806052
22	area	network2	0.001	ExFunction	0.076423807
23	area	network2	0.001	ExFunction	-0.083355115
24	area	network2	0.001	ExFunction	0.03266036
25	area	network2	0.001	ExFunction	0.118026105
27	area	network2	0.001	ExFunction	-0.15020687
6001	area	network2	0.001	ExFunction	-0.063289
6002	area	network2	0.001	ExFunction	-0.164437831
6004	area	network2	0.001	ExFunction	0.037018836
6005	area	network2	0.001	ExFunction	-0.037891639
6006	area	network2	0.001	ExFunction	-0.11488078
6009	area	network2	0.001	ExFunction	-0.07561253
6011	area	network2	0.001	ExFunction	0.057848273
6014	area	network2	0.001	ExFunction	-0.052471023
6015	area	network2	0.001	ExFunction	-0.008293789
6016	area	network2	0.001	ExFunction	0.012970139
6017	area	network2	0.001	ExFunction	0.112120359
6018	area	network2	0.001	ExFunction	-0.070542523
6019	area	network2	0.001	ExFunction	0.006231379
6020	area	network2	0.001	ExFunction	0.037593401
6021	area	network2	0.001	ExFunction	-0.079164651
6022	area	network2	0.001	ExFunction	0.02871117
6023	area	network2	0.001	ExFunction	-0.110710489
6024	area	network2	0.001	ExFunction	0.034720501
6025	area	network2	0.001	ExFunction	0.03062995
6026	area	network2	0.001	ExFunction	0.008386119
6027	area	network2	0.001	ExFunction	-0.040204649
6028	area	network2	0.001	ExFunction	0.022525619
6029	area	network2	0.001	ExFunction	-0.0204412
6030	area	network2	0.001	ExFunction	0.102440128
6031	area	network2	0.001	ExFunction	0.067379017
6032	area	network2	0.001	ExFunction	0.016543827
6033	area	network2	0.001	ExFunction	-0.105191429
6036	area	network2	0.001	ExFunction	0.144904121
6038	area	network2	0.001	ExFunction	-0.066467458
6039	area	network2	0.001	ExFunction	0.074064956
6041	area	network2	0.001	ExFunction	0.014673145
6042	area	network2	0.001	ExFunction	0.159464418
6044	area	network2	0.001	ExFunction	-0.072113641
6047	area	network2	0.001	ExFunction	0.000853741
6049	area	network2	0.001	ExFunction	0.037992722
6051	area	network2	0.001	ExFunction	0.023995172
6052	area	network2	0.001	ExFunction	-0.044154112
6054	area	network2	0.001	ExFunction	-0.042467647
6056	area	network2	0.001	ExFunction	-0.154536875
6058	area	network2	0.001	ExFunction	0.107971974
6059	area	network2	0.001	ExFunction	0.000919009
6062	area	network2	0.001	ExFunction	-0.032889056
6063	area	network2	0.001	ExFunction	-0.028255826
6064	area	network2	0.001	ExFunction	0.086657849
6065	area	network2	0.001	ExFunction	0.056765714
6066	area	network2	0.001	ExFunction	0.138826232
6067	area	network2	0.001	ExFunction	-0.086744903
6069	area	network2	0.001	ExFunction	0.082290123
6070	area	network2	0.001	ExFunction	0.019003396
6074	area	network2	0.001	ExFunction	-0.051915338
6075	area	network2	0.001	ExFunction	-0.06012579
6076	area	network2	0.001	ExFunction	-0.053519512
6078	area	network2	0.001	ExFunction	0.098289757
6080	area	network2	0.001	ExFunction	0.036351578
6081	area	network2	0.001	ExFunction	0.226112196
6083	area	network2	0.001	ExFunction	-0.0038031
6084	area	network2	0.001	ExFunction	-0.066739836
6085	area	network2	0.001	ExFunction	-0.086844587
6087	area	network2	0.001	ExFunction	0.014779621
6089	area	network2	0.001	ExFunction	0.049109386
6090	area	network2	0.001	ExFunction	-0.020026219
6091	area	network2	0.001	ExFunction	-0.071339543
6092	area	network2	0.001	ExFunction	0.076938615
6093	area	network2	0.001	ExFunction	-0.076949811
6094	area	network2	0.001	ExFunction	-0.023548261
6099	area	network2	0.001	ExFunction	0.038364441
6100	area	network2	0.001	ExFunction	0.151975742
6101	area	network2	0.001	ExFunction	-0.090687168
6102	area	network2	0.001	ExFunction	0.114149796
6103	area	network2	0.001	ExFunction	0.15330476
6104	area	network2	0.001	ExFunction	0.021403695
6105	area	network2	0.001	ExFunction	0.042911287
6106	area	network2	0.001	ExFunction	-0.094454385
6107	area	network2	0.001	ExFunction	0.052077555
6108	area	network2	0.001	ExFunction	0.040694195
6109	area	network2	0.001	ExFunction	-0.048643732
6111	area	network2	0.001	ExFunction	-0.11916416
6112	area	network2	0.001	ExFunction	0.021069021
6113	area	network2	0.001	ExFunction	-0.086030067
6114	area	network2	0.001	ExFunction	-0.122351831
6117	area	network2	0.001	ExFunction	-0.104318349
6119	area	network2	0.001	ExFunction	-0.038490214
6120	area	network2	0.001	ExFunction	0.167838014
6121	area	network2	0.001	ExFunction	0.060826838
6122	area	network2	0.001	ExFunction	0.065598118
6123	area	network2	0.001	ExFunction	-0.052263962
6124	area	network2	0.001	ExFunction	0.015280811
6126	area	network2	0.001	ExFunction	0.001041626
6127	area	network2	0.001	ExFunction	-0.048654451
6128	area	network2	0.001	ExFunction	-0.07239857
6129	area	network2	0.001	ExFunction	-0.003234673
6130	area	network2	0.001	ExFunction	0.013076614
6131	area	network2	0.001	ExFunction	0.013912723
6132	area	network2	0.001	ExFunction	0.065772024
6133	area	network2	0.001	ExFunction	-0.03953496
6134	area	network2	0.001	ExFunction	-0.081428639
6136	area	network2	0.001	ExFunction	0.037082269
6140	area	network2	0.001	ExFunction	0.104733389
6141	area	network2	0.001	ExFunction	-0.079441679
6143	area	network2	0.001	ExFunction	0.084002315
6145	area	network2	0.001	ExFunction	0.115324952
6147	area	network2	0.001	ExFunction	-0.081800898
6149	area	network2	0.001	ExFunction	-0.056618829
6150	area	network2	0.001	ExFunction	-0.23614648
6151	area	network2	0.001	ExFunction	0.027889503
6153	area	network2	0.001	ExFunction	-0.068103422
6157	area	network2	0.001	ExFunction	0.006261732
6159	area	network2	0.001	ExFunction	-0.052504925
6160	area	network2	0.001	ExFunction	-0.055991353
6161	area	network2	0.001	ExFunction	0.062305438
6162	area	network2	0.001	ExFunction	-0.08142993
6163	area	network2	0.001	ExFunction	-0.031171344
6166	area	network2	0.001	ExFunction	0.16006196
6167	area	network2	0.001	ExFunction	0.021598139
6168	area	network2	0.001	ExFunction	0.092235126
6169	area	network2	0.001	ExFunction	-0.045725059
6170	area	network2	0.001	ExFunction	-0.13074133
6171	area	network2	0.001	ExFunction	-0.065140602
6172	area	network2	0.001	ExFunction	0.002512585
6174	area	network2	0.001	ExFunction	-0.09860002
6175	area	network2	0.001	ExFunction	-0.024390136
6177	area	network2	0.001	ExFunction	0.066881427
6178	area	network2	0.001	ExFunction	0.108745851
6179	area	network2	0.001	ExFunction	0.115117455
6180	area	network2	0.001	ExFunction	0.129058699
6182	area	network2	0.001	ExFunction	-0.014404468
6186	area	network2	0.001	ExFunction	-0.008555036
6187	area	network2	0.001	ExFunction	0.069672252
6190	area	network2	0.001	ExFunction	0.11523681
6191	area	network2	0.001	ExFunction	-0.212611652
6192	area	network2	0.001	ExFunction	0.013516123
6193	area	network2	0.001	ExFunction	-0.241738741
6194	area	network2	0.001	ExFunction	0.026670444
6198	area	network2	0.001	ExFunction	-0.273809082
6199	area	network2	0.001	ExFunction	-0.007807238
6200	area	network2	0.001	ExFunction	-0.109954611
6201	area	network2	0.001	ExFunction	0.050970215
6202	area	network2	0.001	ExFunction	-0.027829132
6204	area	network2	0.001	ExFunction	-0.003797204
6207	area	network2	0.001	ExFunction	-0.04534932
6209	area	network2	0.001	ExFunction	-0.046586413
6210	area	network2	0.001	ExFunction	-0.14106111
6214	area	network2	0.001	ExFunction	0.011410251
6215	area	network2	0.001	ExFunction	-0.08729131
6216	area	network2	0.001	ExFunction	0.088932311
6217	area	network2	0.001	ExFunction	-0.000371821
6218	area	network2	0.001	ExFunction	0.110878775
6219	area	network2	0.001	ExFunction	-0.020071802
1	area	network2	0.001	Memory	-0.066489162
4	area	network2	0.001	Memory	-0.197611286
5	area	network2	0.001	Memory	-1.093978612
7	area	network2	0.001	Memory	-0.211569117
11	area	network2	0.001	Memory	0.651225196
12	area	network2	0.001	Memory	0.018448208
13	area	network2	0.001	Memory	-0.008424795
14	area	network2	0.001	Memory	0.113027441
16	area	network2	0.001	Memory	0.061691195
18	area	network2	0.001	Memory	0.35623679
20	area	network2	0.001	Memory	0.102366681
21	area	network2	0.001	Memory	0.218710322
22	area	network2	0.001	Memory	0.050060185
23	area	network2	0.001	Memory	-0.235980222
24	area	network2	0.001	Memory	0.053766206
25	area	network2	0.001	Memory	0.302206757
27	area	network2	0.001	Memory	-0.3677996
6001	area	network2	0.001	Memory	-0.17651431
6002	area	network2	0.001	Memory	0.157959695
6004	area	network2	0.001	Memory	0.499923514
6005	area	network2	0.001	Memory	0.181394676
6006	area	network2	0.001	Memory	0.017321324
6009	area	network2	0.001	Memory	0.029348947
6011	area	network2	0.001	Memory	0.276873312
6014	area	network2	0.001	Memory	-0.041679214
6015	area	network2	0.001	Memory	0.089240108
6016	area	network2	0.001	Memory	-0.579675792
6017	area	network2	0.001	Memory	0.284819421
6018	area	network2	0.001	Memory	-0.520098938
6019	area	network2	0.001	Memory	0.079650915
6020	area	network2	0.001	Memory	0.443800229
6021	area	network2	0.001	Memory	-0.671231486
6022	area	network2	0.001	Memory	0.444348286
6023	area	network2	0.001	Memory	-0.522024168
6024	area	network2	0.001	Memory	0.23567119
6025	area	network2	0.001	Memory	-0.92829208
6026	area	network2	0.001	Memory	-0.020656262
6027	area	network2	0.001	Memory	-0.079015821
6028	area	network2	0.001	Memory	0.092165572
6029	area	network2	0.001	Memory	0.397981442
6030	area	network2	0.001	Memory	-0.235951586
6031	area	network2	0.001	Memory	-0.103874237
6032	area	network2	0.001	Memory	0.124243446
6033	area	network2	0.001	Memory	-0.565920992
6036	area	network2	0.001	Memory	0.159993369
6038	area	network2	0.001	Memory	-0.161722528
6039	area	network2	0.001	Memory	0.356580304
6041	area	network2	0.001	Memory	-0.554666665
6042	area	network2	0.001	Memory	0.060155938
6044	area	network2	0.001	Memory	-0.179198039
6047	area	network2	0.001	Memory	-0.058409156
6049	area	network2	0.001	Memory	-0.015135764
6051	area	network2	0.001	Memory	-0.166918336
6052	area	network2	0.001	Memory	0.096561316
6054	area	network2	0.001	Memory	0.33200271
6056	area	network2	0.001	Memory	0.282531598
6058	area	network2	0.001	Memory	0.297287755
6059	area	network2	0.001	Memory	-0.105970695
6062	area	network2	0.001	Memory	-0.340899911
6063	area	network2	0.001	Memory	-0.087907456
6064	area	network2	0.001	Memory	0.404572702
6065	area	network2	0.001	Memory	0.660656676
6066	area	network2	0.001	Memory	0.233790946
6067	area	network2	0.001	Memory	-0.151050925
6069	area	network2	0.001	Memory	0.921090132
6070	area	network2	0.001	Memory	0.165833204
6074	area	network2	0.001	Memory	-0.154275914
6075	area	network2	0.001	Memory	0.32493613
6076	area	network2	0.001	Memory	0.218260714
6078	area	network2	0.001	Memory	0.315047741
6080	area	network2	0.001	Memory	0.030587353
6081	area	network2	0.001	Memory	-0.130223808
6083	area	network2	0.001	Memory	0.233442495
6084	area	network2	0.001	Memory	0.317724882
6085	area	network2	0.001	Memory	0.371506551
6087	area	network2	0.001	Memory	0.082192969
6089	area	network2	0.001	Memory	-0.112161763
6090	area	network2	0.001	Memory	0.43593422
6091	area	network2	0.001	Memory	0.097958954
6092	area	network2	0.001	Memory	0.200916161
6093	area	network2	0.001	Memory	-0.006045194
6094	area	network2	0.001	Memory	0.212257715
6099	area	network2	0.001	Memory	0.016599923
6100	area	network2	0.001	Memory	-0.220471194
6101	area	network2	0.001	Memory	-0.556028774
6102	area	network2	0.001	Memory	-0.200995538
6103	area	network2	0.001	Memory	0.094025067
6104	area	network2	0.001	Memory	0.450997222
6105	area	network2	0.001	Memory	-0.937060801
6106	area	network2	0.001	Memory	-0.985160268
6107	area	network2	0.001	Memory	-0.028139006
6108	area	network2	0.001	Memory	0.042401935
6109	area	network2	0.001	Memory	0.219814927
6111	area	network2	0.001	Memory	-0.151605052
6112	area	network2	0.001	Memory	0.196797615
6113	area	network2	0.001	Memory	-0.00677335
6114	area	network2	0.001	Memory	0.06171119
6117	area	network2	0.001	Memory	-0.750546964
6119	area	network2	0.001	Memory	-0.716067631
6120	area	network2	0.001	Memory	0.45246361
6121	area	network2	0.001	Memory	0.382972506
6122	area	network2	0.001	Memory	0.520010619
6123	area	network2	0.001	Memory	0.517215364
6124	area	network2	0.001	Memory	0.341437872
6126	area	network2	0.001	Memory	0.01804773
6127	area	network2	0.001	Memory	-0.159318971
6128	area	network2	0.001	Memory	-0.037379768
6129	area	network2	0.001	Memory	-0.137663225
6130	area	network2	0.001	Memory	0.083811752
6131	area	network2	0.001	Memory	0.034252818
6132	area	network2	0.001	Memory	0.123002079
6133	area	network2	0.001	Memory	-0.22487998
6134	area	network2	0.001	Memory	-0.014438233
6136	area	network2	0.001	Memory	0.160008931
6140	area	network2	0.001	Memory	-0.020015225
6141	area	network2	0.001	Memory	-0.245531654
6143	area	network2	0.001	Memory	0.405486961
6145	area	network2	0.001	Memory	0.53081251
6147	area	network2	0.001	Memory	0.140023028
6149	area	network2	0.001	Memory	0.11862432
6150	area	network2	0.001	Memory	-0.773517607
6151	area	network2	0.001	Memory	0.60860217
6153	area	network2	0.001	Memory	0.221448998
6157	area	network2	0.001	Memory	0.181247611
6159	area	network2	0.001	Memory	-0.501721268
6160	area	network2	0.001	Memory	0.30556399
6161	area	network2	0.001	Memory	0.24410728
6162	area	network2	0.001	Memory	0.14109415
6163	area	network2	0.001	Memory	0.179255895
6166	area	network2	0.001	Memory	-0.197025177
6167	area	network2	0.001	Memory	-0.390451636
6168	area	network2	0.001	Memory	-0.113229621
6169	area	network2	0.001	Memory	-0.10797858
6170	area	network2	0.001	Memory	-0.021704667
6171	area	network2	0.001	Memory	-0.206963584
6172	area	network2	0.001	Memory	0.192505232
6174	area	network2	0.001	Memory	-0.276400864
6175	area	network2	0.001	Memory	0.294374539
6177	area	network2	0.001	Memory	-0.288225279
6178	area	network2	0.001	Memory	0.04801749
6179	area	network2	0.001	Memory	0.095853255
6180	area	network2	0.001	Memory	-0.208995755
6182	area	network2	0.001	Memory	-0.095205869
6186	area	network2	0.001	Memory	0.015112594
6187	area	network2	0.001	Memory	0.27381179
6190	area	network2	0.001	Memory	0.057876988
6191	area	network2	0.001	Memory	-0.246854123
6192	area	network2	0.001	Memory	0.031744363
6193	area	network2	0.001	Memory	-0.061341284
6194	area	network2	0.001	Memory	0.350601324
6198	area	network2	0.001	Memory	-0.770066292
6199	area	network2	0.001	Memory	0.108958406
6200	area	network2	0.001	Memory	-0.247859629
6201	area	network2	0.001	Memory	-0.726306426
6202	area	network2	0.001	Memory	0.117408339
6204	area	network2	0.001	Memory	-0.034612655
6207	area	network2	0.001	Memory	-0.137814642
6209	area	network2	0.001	Memory	0.081292893
6210	area	network2	0.001	Memory	-0.292662188
6214	area	network2	0.001	Memory	-0.072667593
6215	area	network2	0.001	Memory	-0.160947529
6216	area	network2	0.001	Memory	-0.744217085
6217	area	network2	0.001	Memory	0.114655589
6218	area	network2	0.001	Memory	0.61495789
6219	area	network2	0.001	Memory	0.121372353
1	area	network2	0.01	ExFunction	-0.037071378
4	area	network2	0.01	ExFunction	-0.149698159
5	area	network2	0.01	ExFunction	-0.308757789
7	area	network2	0.01	ExFunction	0.025682342
11	area	network2	0.01	ExFunction	-0.002016934
12	area	network2	0.01	ExFunction	-0.053975543
13	area	network2	0.01	ExFunction	0.037595902
14	area	network2	0.01	ExFunction	0.015862969
16	area	network2	0.01	ExFunction	-0.141163731
18	area	network2	0.01	ExFunction	0.045517056
20	area	network2	0.01	ExFunction	-0.070558006
21	area	network2	0.01	ExFunction	0.034022013
22	area	network2	0.01	ExFunction	0.039130225
23	area	network2	0.01	ExFunction	-0.048675853
24	area	network2	0.01	ExFunction	0.064933301
25	area	network2	0.01	ExFunction	0.164743528
27	area	network2	0.01	ExFunction	-0.185232416
6001	area	network2	0.01	ExFunction	-0.019646912
6002	area	network2	0.01	ExFunction	-0.13306977
6004	area	network2	0.01	ExFunction	0.037114827
6005	area	network2	0.01	ExFunction	-0.13830839
6006	area	network2	0.01	ExFunction	-0.015222848
6009	area	network2	0.01	ExFunction	0.006495164
6011	area	network2	0.01	ExFunction	0.090031948
6014	area	network2	0.01	ExFunction	-0.070747349
6015	area	network2	0.01	ExFunction	-0.009073991
6016	area	network2	0.01	ExFunction	0.059466399
6017	area	network2	0.01	ExFunction	0.082528067
6018	area	network2	0.01	ExFunction	-0.263112567
6019	area	network2	0.01	ExFunction	0.104179985
6020	area	network2	0.01	ExFunction	0.076963022
6021	area	network2	0.01	ExFunction	-0.170970477
6022	area	network2	0.01	ExFunction	0.10015035
6023	area	network2	0.01	ExFunction	-0.311239174
6024	area	network2	0.01	ExFunction	0.116305914
6025	area	network2	0.01	ExFunction	-0.029278828
6026	area	network2	0.01	ExFunction	-0.093524266
6027	area	network2	0.01	ExFunction	0.004891368
6028	area	network2	0.01	ExFunction	0.137160847
6029	area	network2	0.01	ExFunction	-0.04583161
6030	area	network2	0.01	ExFunction	0.02209478
6031	area	network2	0.01	ExFunction	0.039745261
6032	area	network2	0.01	ExFunction	0.063609091
6033	area	network2	0.01	ExFunction	0.003101923
6036	area	network2	0.01	ExFunction	-0.013731362
6038	area	network2	0.01	ExFunction	-0.086978121
6039	area	network2	0.01	ExFunction	0.088998482
6041	area	network2	0.01	ExFunction	-0.000369513
6042	area	network2	0.01	ExFunction	0.165126866
6044	area	network2	0.01	ExFunction	-0.064454597
6047	area	network2	0.01	ExFunction	0.022082603
6049	area	network2	0.01	ExFunction	0.089158627
6051	area	network2	0.01	ExFunction	0.053352909
6052	area	network2	0.01	ExFunction	-0.052133805
6054	area	network2	0.01	ExFunction	0.051494555
6056	area	network2	0.01	ExFunction	-0.081345511
6058	area	network2	0.01	ExFunction	0.106449265
6059	area	network2	0.01	ExFunction	-0.036657049
6062	area	network2	0.01	ExFunction	-0.119131519
6063	area	network2	0.01	ExFunction	-0.162717473
6064	area	network2	0.01	ExFunction	0.176207281
6065	area	network2	0.01	ExFunction	0.180560965
6066	area	network2	0.01	ExFunction	0.057263261
6067	area	network2	0.01	ExFunction	-0.099246982
6069	area	network2	0.01	ExFunction	0.265284567
6070	area	network2	0.01	ExFunction	-0.096788959
6074	area	network2	0.01	ExFunction	-0.073965031
6075	area	network2	0.01	ExFunction	-0.084965277
6076	area	network2	0.01	ExFunction	0.023587214
6078	area	network2	0.01	ExFunction	0.10077947
6080	area	network2	0.01	ExFunction	0.055244986
6081	area	network2	0.01	ExFunction	0.111007311
6083	area	network2	0.01	ExFunction	0.073166644
6084	area	network2	0.01	ExFunction	-0.060357161
6085	area	network2	0.01	ExFunction	0.022673325
6087	area	network2	0.01	ExFunction	0.055378713
6089	area	network2	0.01	ExFunction	0.016419646
6090	area	network2	0.01	ExFunction	0.084197957
6091	area	network2	0.01	ExFunction	0.061379226
6092	area	network2	0.01	ExFunction	0.103546448
6093	area	network2	0.01	ExFunction	-0.068324409
6094	area	network2	0.01	ExFunction	0.084079802
6099	area	network2	0.01	ExFunction	0.02167852
6100	area	network2	0.01	ExFunction	0.007947708
6101	area	network2	0.01	ExFunction	0.022585944
6102	area	network2	0.01	ExFunction	0.158887317
6103	area	network2	0.01	ExFunction	0.084979733
6104	area	network2	0.01	ExFunction	0.140649855
6105	area	network2	0.01	ExFunction	-0.232372699
6106	area	network2	0.01	ExFunction	-0.143105401
6107	area	network2	0.01	ExFunction	0.097243988
6108	area	network2	0.01	ExFunction	0.045293278
6109	area	network2	0.01	ExFunction	0.046455335
6111	area	network2	0.01	ExFunction	-0.082311559
6112	area	network2	0.01	ExFunction	0.075812926
6113	area	network2	0.01	ExFunction	-0.081852098
6114	area	network2	0.01	ExFunction	-0.057864068
6117	area	network2	0.01	ExFunction	-0.158100766
6119	area	network2	0.01	ExFunction	0.027882917
6120	area	network2	0.01	ExFunction	0.357628318
6121	area	network2	0.01	ExFunction	0.090270321
6122	area	network2	0.01	ExFunction	0.100783982
6123	area	network2	0.01	ExFunction	0.013657797
6124	area	network2	0.01	ExFunction	0.164113661
6126	area	network2	0.01	ExFunction	0.066386222
6127	area	network2	0.01	ExFunction	-0.042413572
6128	area	network2	0.01	ExFunction	-0.093277611
6129	area	network2	0.01	ExFunction	0.021330096
6130	area	network2	0.01	ExFunction	0.125851866
6131	area	network2	0.01	ExFunction	0.079331979
6132	area	network2	0.01	ExFunction	-0.02769064
6133	area	network2	0.01	ExFunction	-0.086231879
6134	area	network2	0.01	ExFunction	-0.075852226
6136	area	network2	0.01	ExFunction	0.130646159
6140	area	network2	0.01	ExFunction	0.062279993
6141	area	network2	0.01	ExFunction	-0.315086718
6143	area	network2	0.01	ExFunction	0.110161718
6145	area	network2	0.01	ExFunction	0.141682439
6147	area	network2	0.01	ExFunction	-0.125448675
6149	area	network2	0.01	ExFunction	-0.024420871
6150	area	network2	0.01	ExFunction	-0.27063514
6151	area	network2	0.01	ExFunction	0.128652998
6153	area	network2	0.01	ExFunction	-0.018066809
6157	area	network2	0.01	ExFunction	0.012909782
6159	area	network2	0.01	ExFunction	-0.106768993
6160	area	network2	0.01	ExFunction	-0.082759767
6161	area	network2	0.01	ExFunction	0.141586635
6162	area	network2	0.01	ExFunction	0.04186147
6163	area	network2	0.01	ExFunction	0.001433391
6166	area	network2	0.01	ExFunction	0.106683499
6167	area	network2	0.01	ExFunction	-0.057596793
6168	area	network2	0.01	ExFunction	0.070096091
6169	area	network2	0.01	ExFunction	-0.068408862
6170	area	network2	0.01	ExFunction	-0.136238858
6171	area	network2	0.01	ExFunction	-0.11238139
6172	area	network2	0.01	ExFunction	-0.032626405
6174	area	network2	0.01	ExFunction	-0.186284517
6175	area	network2	0.01	ExFunction	0.045375173
6177	area	network2	0.01	ExFunction	0.086822675
6178	area	network2	0.01	ExFunction	0.100123051
6179	area	network2	0.01	ExFunction	0.08547601
6180	area	network2	0.01	ExFunction	0.052489444
6182	area	network2	0.01	ExFunction	-0.037269408
6186	area	network2	0.01	ExFunction	-0.012999095
6187	area	network2	0.01	ExFunction	0.082159116
6190	area	network2	0.01	ExFunction	0.14898711
6191	area	network2	0.01	ExFunction	-0.321346754
6192	area	network2	0.01	ExFunction	0.041088994
6193	area	network2	0.01	ExFunction	-0.278228372
6194	area	network2	0.01	ExFunction	0.044083166
6198	area	network2	0.01	ExFunction	-0.303168661
6199	area	network2	0.01	ExFunction	0.087309244
6200	area	network2	0.01	ExFunction	-0.096793645
6201	area	network2	0.01	ExFunction	0.089042724
6202	area	network2	0.01	ExFunction	0.043918265
6204	area	network2	0.01	ExFunction	0.158514251
6207	area	network2	0.01	ExFunction	-0.115048458
6209	area	network2	0.01	ExFunction	0.051544469
6210	area	network2	0.01	ExFunction	-0.261273287
6214	area	network2	0.01	ExFunction	0.040911262
6215	area	network2	0.01	ExFunction	-0.011657257
6216	area	network2	0.01	ExFunction	-0.01330793
6217	area	network2	0.01	ExFunction	-0.055339346
6218	area	network2	0.01	ExFunction	0.264145977
6219	area	network2	0.01	ExFunction	0.001386732
1	area	network2	0.01	Memory	-0.11131159
4	area	network2	0.01	Memory	-0.058986764
5	area	network2	0.01	Memory	-0.797708683
7	area	network2	0.01	Memory	-0.24949428
11	area	network2	0.01	Memory	0.713349655
12	area	network2	0.01	Memory	-0.011645782
13	area	network2	0.01	Memory	-0.009875076
14	area	network2	0.01	Memory	0.242613117
16	area	network2	0.01	Memory	-0.022994143
18	area	network2	0.01	Memory	0.365821568
20	area	network2	0.01	Memory	0.183732001
21	area	network2	0.01	Memory	0.162805998
22	area	network2	0.01	Memory	0.014227602
23	area	network2	0.01	Memory	-0.166181688
24	area	network2	0.01	Memory	-0.060303153
25	area	network2	0.01	Memory	0.140425021
27	area	network2	0.01	Memory	-0.316968069
6001	area	network2	0.01	Memory	-0.032058447
6002	area	network2	0.01	Memory	0.15005727
[truncated: 23,906 more rows]
