# Supplementary material for: The cortical structure of functional networks associated with age-related cognitive abilities in older adults
Source: PLoS One. 2018 Sep 21;13(9):e0204280. doi: 10.1371/journal.pone.0204280 (PMC6150534; doi:10.1371/journal.pone.0204280)
Supplement: S4 File — (XLSX) [file pone.0204280.s004.xlsx]

## Sheet: npdata
subs	Age	Gender	ExFunction	Memory	wholebrain_thickness	wholebrain_area	wholebrain_volume
1	67	0	-0.34232	0.164323	2.38446	155581	407748
4	67	0	0.761542	0.926713	2.54025	150491	427190
5	81	1	0.342132	-0.0658776	2.24882	177304	444980
7	83	0	-0.210268	-0.979921	2.42178	159123	424544
11	76	0	0.544718	-0.122462	2.52437	131358	376259
12	68	1	0.708095	-0.093157	2.41913	162773	438845
13	76	1	0.391875	-0.909106	2.23464	152095	372823
14	73	1	-0.475607	-0.258534	2.34837	150492	395943
16	77	1	0.396226	-0.283173	2.3551	157099	405795
18	65	0	0.738768	1.11588	2.51864	144619	410342
20	70	0	0.538743	0.160535	2.52911	151996	435252
21	70	0	-0.554311	0.0717412	2.35052	143435	381225
22	77	1	0.107753	-0.486401	2.3075	164774	423174
23	78	0	-0.378894	-0.739545	2.36433	160275	423029
24	67	1	0.194704	0.976203	2.42696	165151	445343
25	75	0	-0.10506	0.728594	2.48741	140835	395972
27	70	1	0.0390945	-0.314465	2.36603	163066	424226
6001	81	1	0.330448	-0.418658	2.20715	160935	400670
6002	81	0	0.0197436	-0.77088	2.81762	149273	469371
6004	69	0	0.807705	1.10163	2.48365	153990	426944
6005	74	0	-0.0630303	-0.284824	2.31948	156945	410113
6006	65	0	0.96704	0.777831	2.48611	157558	438178
6009	70	0	-0.878746	-0.565541	2.44507	147733	402124
6011	67	0	0.563261	0.182463	2.41007	148953	403941
6014	79	0	-0.398324	-0.689746	2.35943	149100	388658
6015	65	1	0.356311	0.465606	2.34471	167579	433724
6016	74	1	-0.461344	-0.714601	2.50982	180268	511167
6017	72	0	-0.212447	0.691161	2.51778	143509	403799
6018	68	1	0.784325	-0.555389	2.44916	201387	549431
6019	68	1	0.468669	0.951601	2.32544	177671	453577
6020	72	0	-0.335242	0.117845	2.50591	138514	390432
6021	66	1	-0.29085	-0.00214336	2.47672	173378	481511
6022	69	0	0.157148	0.1251	2.52243	139556	390914
6023	69	1	0.161582	1.03897	2.3178	173400	440820
6024	66	0	0.0435743	1.0108	2.36885	153966	407812
6025	75	1	-0.18306	-0.0647388	2.07557	202808	468283
6026	66	1	0.501251	-0.170989	2.39635	171838	460242
6027	71	0	0.358238	0.937335	2.39265	148843	399628
6028	69	1	0.856956	0.496044	2.47842	148987	418707
6029	65	0	0.802911	0.966285	2.45659	159193	434519
6030	76	1	0.165336	-0.0724929	2.39928	198877	536880
6031	68	0	-1.10268	0.278752	2.44198	158503	425794
6032	66	0	0.645649	1.44677	2.33952	153390	395259
6033	66	1	0.612564	0.0671669	2.4885	167699	465772
6036	65	0	0.150723	1.16241	2.33343	157362	413567
6038	78	0	0.502188	0.340795	2.39609	141923	388234
6039	81	1	-0.419796	-1.12473	2.33644	153179	393049
6041	66	0	-0.26017	-0.528642	2.35791	159944	421387
6042	60	1	0.29506	-0.458143	2.41477	168598	452490
6044	64	0	0.141247	0.773335	2.55961	155190	445781
6047	73	0	0.437486	0.872426	2.41121	149655	404622
6049	81	0	-0.619613	-0.305784	2.34158	167859	434456
6051	60	0	1.0608	0.17695	2.49696	162467	445584
6052	65	0	-0.32036	0.237509	2.3863	137361	361217
6054	69	0	0.324466	0.261276	2.43088	155738	421411
6056	80	0	-0.127591	-0.30212	2.36662	137305	379011
6058	71	0	0.720127	0.129571	2.50404	152626	427072
6059	63	1	0.514194	0.841812	2.43314	183373	493927
6062	65	1	-0.651355	0.750998	2.50255	183479	519131
6063	80	1	-0.180993	0.0503774	2.28092	164756	419374
6064	66	0	0.733927	1.26892	2.43787	146653	403131
6065	60	0	0.11072	0.583907	2.51646	137220	388513
6066	67	0	-0.00501525	0.075056	2.47809	150383	412530
6067	62	1	-0.562399	-0.605533	2.31148	145830	374484
6069	61	0	-0.156863	0.0140949	2.29644	127665	320610
6070	64	1	0.162056	0.217858	2.32283	177218	460330
6074	64	0	0.169222	0.931095	2.48066	169178	472826
6075	68	0	0.42655	-0.859051	2.46608	154107	427199
6076	72	0	0.697425	0.383775	2.61422	135884	412013
6078	66	0	0.22327	0.109916	2.52718	141383	398035
6080	60	0	-1.13615	-0.162076	2.3879	151549	404454
6081	61	1	-0.386705	0.426267	2.45966	168791	472258
6083	67	0	-0.232375	1.56827	2.21985	154386	384943
6084	64	0	-0.447265	-0.240771	2.64089	150147	458526
6085	60	0	0.308259	1.16122	2.60376	130302	390943
6087	61	0	0.520973	-0.357288	2.36266	166472	429619
6089	61	1	0.0578735	-0.28202	2.53967	156870	448131
6090	65	0	0.267693	0.671039	2.55988	143838	423604
6091	63	0	-0.669014	0.191901	2.38877	129793	344848
6092	67	1	0.391787	0.403225	2.51686	165311	469494
6093	74	1	0.433772	-0.810604	2.34656	161356	417442
6094	66	0	0.132967	0.240521	2.44176	147235	401910
6099	60	0	0.966321	0.444704	2.36986	168515	441486
6100	72	0	-1.51581	-1.01047	2.23661	157654	387899
6101	68	1	0.187394	0.113274	2.25731	185947	460630
6102	69	1	0.657765	0.592773	2.3193	175458	455905
6103	65	1	-1.11764	-0.777909	2.31894	160411	412830
6104	66	0	-2.08263	-0.561856	2.40091	136731	362024
6105	77	1	-0.505575	-1.13754	2.20777	196598	488503
6106	76	1	0.271151	-0.016462	2.28658	180511	463765
6107	61	1	0.753851	0.58342	2.4085	184836	491930
6108	79	1	-0.906414	-0.445384	2.21553	158615	387964
6109	80	0	-0.0398086	0.354994	2.36586	138141	374604
6111	70	0	-0.763756	0.50565	2.51063	151316	427414
6112	66	1	-1.06346	-0.144404	2.35881	160946	421051
6113	69	0	-0.770075	0.0754532	2.36596	161441	422867
6114	66	0	0.280303	-0.427962	2.53911	139474	407003
6117	73	1	-0.20151	-0.509885	2.20924	182736	439998
6119	69	0	-2.80587	-0.49602	2.36488	187510	494226
6120	70	0	-1.12181	-0.62802	2.5028	126893	355073
6121	70	0	0.70541	0.105836	2.43449	148033	400509
6122	78	0	0.485512	0.00654008	2.36916	131527	353620
6123	69	0	0.0157771	-0.276673	2.4502	137528	373108
6124	67	0	-0.0965221	0.372971	2.40555	140852	376290
6126	60	1	0.195797	-1.23827	2.32407	149656	377217
6127	73	1	-1.50806	-1.24079	2.20699	183617	442953
6128	65	0	0.223009	0.47745	2.36551	166766	435463
6129	60	1	0.844541	0.256324	2.41773	179334	484524
6130	62	0	1.02569	1.17704	2.464	158884	437783
6131	68	0	-0.31523	0.21715	2.2916	153317	388232
6132	62	0	0.00263862	0.0602859	2.50041	146004	415137
6133	68	0	0.101371	-1.00278	2.40665	179785	486324
6134	69	0	0.120548	0.0751507	2.36162	165299	434178
6136	73	1	0.749191	0.790629	2.38613	171342	448300
6140	66	0	-0.260154	0.252883	2.50722	152383	431836
6141	67	1	0.525595	-0.109231	2.36194	184042	481309
6143	78	0	-0.572556	-0.281472	2.30346	140473	352046
6145	65	1	0.321847	-1.04292	2.4906	148259	413897
6147	73	1	-0.279713	-1.35866	2.3759	151030	385414
6149	73	0	0.165959	-0.381022	2.29511	158929	401537
6150	68	1	0.368987	-0.544116	2.1852	181959	437806
6151	69	0	0.198682	0.15172	2.43652	138108	375541
6153	89	0	-1.77576	-0.922604	2.26565	145728	368612
6157	73	0	0.0727603	0.591345	2.36498	140073	369324
6159	71	0	-0.246132	-0.921902	2.3001	158120	403354
6160	77	1	-0.518113	-0.882834	2.31724	172002	451394
6161	76	0	0.293331	0.145036	2.39995	143944	395115
6162	83	1	-0.826938	-0.74672	2.38801	135474	356895
6163	75	0	-0.331796	0.0538297	2.41413	143079	389738
6166	85	1	-0.0591181	-0.913958	2.32285	178886	468080
6167	62	1	0.180009	-1.00484	2.25976	178706	442280
6168	68	0	-0.855067	-1.75028	2.35673	159930	408670
6169	61	0	-1.29343	0.0981963	2.4206	151915	400057
6170	60	1	0.632329	-0.464637	2.44476	170973	464123
6171	70	0	0.129353	-0.167773	2.2226	159010	383219
6172	62	0	1.10909	0.476815	2.33139	153761	394881
6174	67	1	0.285489	0.594192	2.32396	162861	416780
6175	60	0	-0.104992	-0.627749	2.45545	153774	413469
6177	66	0	-0.249987	0.817796	2.33194	173166	443512
6178	68	0	0.989183	-0.314734	2.3742	163786	430496
6179	72	1	0.00296174	-0.50428	2.37183	151059	398273
6180	77	0	-0.493456	-0.705542	2.27676	151744	387856
6182	80	0	-0.628214	-0.360546	2.39251	148240	401982
6186	69	0	-1.13926	0.484958	2.32317	153714	396484
6187	60	0	0.678952	0.961822	2.61772	142559	413452
6190	68	0	0.592741	0.874149	2.92213	173099	569202
6191	62	0	1.30798	0.623048	2.369	170580	448765
6192	63	1	-0.634997	-1.13529	2.40284	138952	371867
6193	67	0	0.517308	-0.831706	2.35825	161816	420286
6194	65	0	1.17187	0.649274	2.47984	136049	379605
6198	76	0	0.0941042	-0.018165	2.20337	174282	411389
6199	64	1	0.698813	0.37454	2.56475	165556	484272
6200	80	0	-0.0100042	-0.798552	2.22217	154959	385440
6201	85	1	-0.914464	-0.60947	2.10854	190308	437615
6202	77	0	-0.387075	-0.108981	2.11935	153651	362021
6204	76	1	-0.379817	-1.06367	2.34799	142379	372434
6207	60	0	0.836287	0.274817	2.51893	156442	445826
6209	64	0	0.173794	0.0272788	2.32877	131525	342374
6210	84	1	-0.936408	-1.00875	2.27926	160832	402922
6214	68	0	0.114078	-0.526041	2.47975	161924	452119
6215	60	0	0.293661	0.303772	2.4716	161301	447084
6216	62	0	0.309326	1.38693	2.27634	169605	427238
6217	62	0	0.137817	0.367141	2.43865	165088	447278
6218	81	0	-0.0805849	0.501362	2.43839	126668	348333
6219	77	0	-0.824582	0.452071	2.25353	141253	351477

## Sheet: winsorized_taskdata
subs	Flanker_Pre_Incongruent_RT	Time_Trial_B_Pre	SPWMall	ACC_2back_Pre	CategoryFluency	Dprime_Pre	Imove_Swaps_Pre	DotComparison_RT_Pre	Digit_Symbol_Correct_Pre	Delayed_Free_Recall_Pre	Story_Unit_Recall_Delayed_Pre
1	985.333	70	0.766667	0.6	41	0.496311	0.10667	1845.89	53	13	13
4	806.064	37.6	0.856667	1	41	1.39142	0.013333	2380.57	70	16	13
5	721	98.9	0.926667	0.7	40	1.91451	0.18	1749.2	65	8	10
7	918.333	69.9	0.796667	0.65	40	0.346048	0.26667	2745.78	65	6	10
11	649.102	97.4	0.8	0.975	38	0.352872	0.066667	2372.15	74	9	12
12	733.04	68	0.656667	0.975	48	1.27658	0.27333	1833.76	86	10	13
13	722.76	76.9	0.763333	0.925	48	0.605839	0.19333	2592.37	72	4	5
14	797.592	83	0.381995	0.975	31	NA	0.14	2842.5	58	10	13
16	833.717	57.8	0.8	0.975	33	0.880777	0.2	2444.61	64	13	11
18	721.16	45	0.736667	0.975	46	1.73088	0.046667	1733.89	66	14	16
20	694.14	70	0.74	0.9	30	1.6629	0.16	1961.88	70	12	14
21	1154.03	42	0.666667	0.475	43	1.31371	0.16667	2046.47	65	10	12
22	859.319	59.2	0.886667	0.9	40	0.46755	0.21333	2852.7	50	11	10
23	855.14	63	0.696667	0.575	33	0.405125	0.18	2022.53	46	10	8
24	884.83	77	0.81	0.95	47	2.1838	0.053333	2431.11	64	12	13
25	805.936	108.8	0.8	0.825	40	1.69846	0.12667	1661.27	46	15	15
27	878.812	58.1	0.723333	0.875	40	0.501616	0.2	NA	61	11	12
6001	806.188	105	0.886667	1	39	NA	0.18	1448.95	50	12	8
6002	785.36	61.7	0.483333	0.85	46	-0.25441	0.27333	2418.09	75	5	16
6004	739.46	50.2	0.826667	0.825	59	1.21556	0.10667	2206.72	87	16	15
6005	734.74	99	0.76	0.9	42	0.894273	0.11333	2375.99	48	6	10
6006	841.696	61	0.92	0.975	54	1.11069	0.086667	1941.13	88	15	12
6009	1003.98	130.4	0.72	0.775	37	1.11069	0.21333	2743.22	50	7	10
6011	697	62.3	0.75	0.925	38	0.784598	0.093333	2722.1	79	10	15
6014	774.729	127	0.65	0.775	31	0.796798	0.17333	2721.05	68	10	7
6015	970.956	76.1	0.846667	0.95	32	1.23349	0.17333	2331.05	79	11	22.427
6016	935.682	73.2	0.8	0.625	36	0.560304	0.17333	2851.41	53	7	9
6017	924.804	65	0.76	0.825	33	1.63336	0.08	2933.47	56	16	14
6018	754.98	61	0.86	0.95	45	0.608287	0.15333	1908.88	73	5	9
6019	738.04	79.6	0.883333	0.875	52	1.15154	0	2518.14	71	14	12
6020	900.102	94.4	0.8	0.775	34	1.06381	0.19333	3086.65	61	15	14
6021	747.66	77.9	0.69	0.575	50	0.290795	0.12667	2944.27	66	10	12
6022	679.796	84.1	0.716667	0.825	47	1.04121	0.16667	2183.04	59	11	12
6023	761.755	65.3	0.726667	0.975	54	0.795314	0.026667	2773.59	56	11	19
6024	774.617	72.5	0.646667	0.825	42	0.807312	0.026667	2249.21	63	15	19
6025	824.596	79.4	0.813333	0.55	39	1.32203	0.24	1994.83	55	15	10
6026	867.271	56	0.916667	0.85	37	0.515527	0.073333	2464.14	73	10	10
6027	870.047	68.4	0.866667	0.825	38	2.355	0	2148.79	70	12	12
6028	781.5	52.87	0.883333	0.95	29	1.837	0.16	1803.75	73	13	18
6029	818.021	59	0.936667	0.95	53	1.42652	0.053333	2133.76	76	14	13
6030	712.72	68	0.71	0.925	40	1.195	0.14	2641.48	56	9	11
6031	912.186	101.54	0.773333	0.675	27	1.09497	0.073333	4797.17	50	14	14
6032	865.022	61.96	0.91	0.925	62	1.50098	0.046667	2068.8	74	16	15
6033	806.204	64.05	0.916667	1	42	1.09856	0.23333	2310.81	64	14	13
6036	838.667	87.63	0.92	0.95	51	1.54113	0.0066667	2672.46	54	14	14
6038	835.261	65.3	0.87	0.775	47	0.10225	0.086667	2340.75	83	14	14
6039	845.311	124	0.72	0.95	30	0.046354	0.18667	2686.35	50	8	7
6041	1033.06	78	0.863333	0.925	38	1.16895	0.19333	2774.11	48	10	6
6042	666.92	61.1	0.856667	0.6	42	0.279576	0.1	2073.21	59	8	8
6044	835.936	65.6	0.853333	0.6	43	1.86741	0.093333	2452.46	74	15	12
6047	755.08	98.8	0.803333	0.95	42	0.524179	0.02	1807.13	69	16	17
6049	1035.1	96.86	0.843333	0.8	44	0.210907	0.21333	3253.24	51	11	13
6051	682.408	61.74	0.886667	0.95	33	0.984352	0.08	2074.32	87	12	13
6052	811.396	72.2	0.76	0.35	45	0.741839	0.14	2736.95	75	12	14
6054	916.455	65.6	0.91	0.925	52	1.06463	0.18	2081.67	57	12	12
6056	1003.73	90.4	0.813333	0.925	56	0.280833	0.13333	2488.3	61	4	11
6058	817.3	61.9	0.913333	0.875	39	1.03884	0.16667	1932.22	76	10	16
6059	749.755	73	0.89	0.975	54	1.14598	0.053333	2819.03	69	9	17
6062	778.96	152	0.806667	0.32807	55	NA	0.14667	2334.5	76	11	17
6063	763.8	NA	0.83	0.675	35	0.535563	0.12667	2775.61	53	10	17
6064	734.8	52.2	0.9	0.9	54	1.31464	0.026667	1693.7	59	15	16
6065	1011.19	53	0.826667	1	67	0.41406	0.20667	3140.86	66	15	14
6066	785.065	78.02	0.7	0.975	43	0.984352	0.18667	2010.92	41	12	13
6067	801.42	123.2	0.633333	0.775	31	0.635925	0.20667	3320.74	69	10	11
6069	NA	71.42	0.9	0.95	33	0.581697	0.14667	3972.34	51	14	14
6070	969.265	54.6	0.72	0.8	55	0.152114	0.17333	2597.99	84	11	16
6074	768.286	44.9	0.703333	0.625	67	1.24784	0.10667	2523.48	74	15	10
6075	764.82	80.4	0.883333	0.9	38	-0.111384	0.14	2467.75	68	7	8
6076	735.653	63.84	0.876667	0.925	44	0.77332	0.086667	1900.89	66	14	12
6078	719.32	74.47	0.916667	0.825	40	0.120099	0.11333	2979.03	57	15	13
6080	NA	101	0.683333	0.5	39	1.09652	0.19333	4151.58	66	5	17
6081	836.979	131	0.82	0.875	36	1.891	0.12	2809.69	53	15	10
6083	882.318	87.6	0.773333	0.775	57	1.94371	0.02	2504.27	56	16	15
6084	963.851	108.2	0.876667	0.675	40	1.40639	0.16	3146	67	9	8
6085	741.082	105.7	0.916667	0.875	39	2.37216	0.013333	2949.05	76	14	14
6087	753.98	54	0.86	0.8	42	0.614594	0.2	2582.59	74	14	7
6089	703.2	73.6	0.643333	0.85	35	0.897737	0.12	2494.95	60	8	11
6090	792.878	72.8	0.733333	0.875	54	1.07689	0.12	2088.62	66	12	15
6091	NA	91	0.733333	0.925	53	1.15793	0.24	3946.63	47	13	12
6092	732.38	61.9	0.84	0.875	47	1.09497	0.1	2149.47	54	12	12
6093	743.375	72.2	0.756667	0.8	26	1.38406	0.18667	1648.15	69	5	9
6094	907.122	71.4	0.86	0.9	42	0.94453	0.14	2829.87	65	12	14
6099	736.82	61.2	0.906667	0.95	41	1.33358	0.10667	2291.19	87	16	10
6100	1191.91	115.5	0.76	0.775	32	-0.352096	0.16	4312.26	38	5	12
6101	957.156	53	0.843333	0.95	40	1.37788	0.08	2604.37	59	8	11
6102	NA	63	NA	0.925	52	NA	0.086667	2074.08	70	12	12
6103	NA	96.5	0.593333	0.9	39	-0.126365	0.12	4117.08	41	5	10
6104	987.5	117	0.5	0.35	44	0.351742	0.23333	4797.17	46	13	7
6105	1105.77	90	0.8	0.925	36	0.028859	0.23333	3207.6	57	7	8
6106	747.188	72	NA	0.95	38	1.16408	0.14	2396.9	52	14	8
6107	653.46	63	0.826667	0.975	45	0.652179	0.053333	2206.35	68	15	13
6108	1061	101	0.66	0.875	36	0.0254115	0.2	3263.11	47	11	14
6109	NA	63	0.716667	0.95	40	1.45	0.046667	2840.59	53	10	11
6111	1096.5	86	0.74	0.825	58	0.390287	0.086667	3708.26	58	12	13
6112	897.176	120	0.381995	0.875	38	0.23644	0.08	2466.06	43	10	12
6113	961.07	99.6	0.786667	0.7	42	0.396422	0.053333	3620.75	54	12	10
6114	843.773	70	0.676667	0.875	28	0.874543	0.11333	1938.99	74	10	9
6117	922.935	77	0.76	0.85	39	1.1307	0.17333	2746.77	57	5	10
6119	NA	164.217	0.381995	0.45	38	0.448031	0.24	4797.17	44	10	13
6120	761.08	155	0.633333	0.425	34	0.263203	0.11333	2567.25	53	12	5
6121	800.14	66	0.913333	0.85	37	0.96934	0.073333	2147.42	81	9	13
6122	694.56	58	0.883333	0.775	34	0.802378	0.2	2315.55	62	16	13
6123	762.367	94	0.823333	0.825	27	0.417166	0.16	2378.29	54	15	12
6124	885.047	74.3	0.756667	0.775	40	0.360501	0.073333	2287.94	58	15	14
6126	632.22	70	0.87	0.825	37	0.299307	0.18667	3498.38	58	5	4
6127	1067.84	60	0.381995	0.32807	33	-0.0918676	0.21333	2738.32	49	5	9
6128	845.917	68.8	0.85	0.9	41	1.42005	0.12667	2310.19	56	14	13
6129	705.24	51	0.87	1	32	0.891547	0.13333	2827.46	79	15	15
6130	701.96	41	0.916667	0.9	64	1.05275	0.08	2499.01	85	16	14
6131	1093.05	77	0.76	0.875	46	1.27638	0.19333	2814.09	65	14	11
6132	789.265	101	0.91	0.775	39	1.48073	0.1	2476.31	56	11	8
6133	1024.9	54	0.853333	0.9	45	-0.155573	0.19333	2661.46	64	8	5
6134	785.479	49	0.483333	0.9	39	0.785924	0.19333	2058.74	66	14	14
6136	764.041	54	0.746667	0.975	50	1.38752	0.046667	2154.45	82	12	13
6140	1121.59	84	0.766667	0.95	37	1.77009	0.033333	2668.09	66	13	5
6141	797.49	57.7	0.8	0.9	34	1.3517	0.12667	2436.91	76	8	12
6143	945.2	111	0.81	0.85	41	0.0559222	0.14667	3449.08	55	10	13
6145	739.898	59.09	0.84	0.75	23	0.384061	0.14667	2631.4	67	8	7
6147	778.167	129.85	0.66	0.95	26	0.0784124	0.2	2144.66	53	6	7
6149	1013.98	63.3	0.856667	0.925	42	0.642574	0.15333	2447.85	66	11	7
6150	845.333	85.48	0.89	0.975	41	0.570438	0.23333	2104.24	61	8	12
6151	811.208	69.4	0.806667	0.875	41	1.49718	0.10667	3179.11	73	10	10
6153	1097.62	164.217	0.62	0.925	29	0.634049	0.12	3839.86	30	7	5
6157	830.837	41	0.823333	0.8	39	1.4199	0.053333	3609.28	64	16	10
6159	886.438	84.7	0.766667	0.725	29	0.818938	0.22	3019.2	68	7	9
6160	1111.73	77	0.913333	0.825	32	0.968779	0.22667	3325.89	49	6	9
6161	826.604	51.01	0.843333	0.825	32	2.23776	0.14667	2443.12	60	10	11
6162	NA	80	0.616667	0.75	35	0.199795	0.15333	3268.14	46	11	6
6163	760.429	72.11	0.64	0.85	39	0.430907	0.12	3662.09	57	15	11
6166	NA	118	0.9	0.95	26	1.08112	0.10667	2215.58	48	6	4
6167	991.828	46.5	0.926667	0.825	45	-0.173902	0.17333	2801.12	64	6	6
6168	805.061	76.58	0.783333	0.32807	20	-0.337193	0.24	3197.4	45	4	9
6169	1215.91	111	0.826667	0.575	39	0.990532	0.033333	4792.83	73	9	10
6170	829.149	46.53	0.963333	0.9	50	-0.404678	0.18	2713.32	70	12	9
6171	881.271	86	0.78	0.775	35	0.369866	0.04	1626.25	66	12	8
6172	756.3	40.1	0.876667	0.975	46	1.08532	0.066667	2251.59	90	13	11
6174	830.478	59.9	0.8	0.85	48	0.613681	0.14667	2024.29	59	15	17
6175	750.816	75	0.813333	0.825	50	0.509691	0.22	3834.49	NA	9	6
6177	953.517	77	0.926667	0.875	37	1.72909	0	3851.91	57	14	12
6178	772.146	73	0.973333	0.975	38	1.08005	0.093333	2008.71	84	9	6
6179	787.02	79.12	0.816667	0.725	42	0.165048	0.16	2808.75	65	11	8
6180	1041.86	99	0.8	0.8	30	0.98542	0.17333	2543.44	54	9	7
6182	850.63	109	0.703333	0.675	34	1.09891	0.18	2473.21	48	10	10
6186	1099.33	80.89	0.65	0.725	41	0.394513	0.066667	3932.58	49	16	14
6187	843	60	0.796667	0.925	57	1.3951	0.06	2010.68	84	15	11
6190	771.3	64.81	0.85	0.925	58	1.29905	0.086667	2348.7	73	13	13
6191	738.417	43.93	0.886667	0.9	41	1.02957	0.093333	1241.09	92	15	15
6192	820.156	94	0.76	0.825	24	0.187581	0.22	4422.92	54	11	7
6193	858.022	62.4	0.826667	0.8	26	0.771589	0.22	1530.78	73	11	8
6194	658.204	45.4	0.9	1	47	1.24964	0.073333	2319.75	84	16	10
6198	NA	70	0.816667	0.775	30	NA	0.066667	2018.22	54	14	9
6199	734.021	44.97	0.906667	0.9	43	0.85878	0.013333	2412.64	65	13	9
6200	885.081	65	0.8	0.775	34	0.392739	0.12667	2422.35	58	9	5
6201	1088.6	75	0.516667	0.925	35	NA	0.14667	2733.94	38	4	13
6202	770.233	87.68	0.753333	0.9	34	0.160682	0.12667	3802.13	48	15	12
6204	796.784	88	0.703333	0.775	28	-0.0751517	0.14	2529.69	44	5	10
6207	763.542	66.82	0.9	0.925	52	0.467201	0.12667	1881.17	78	14	11
6209	922.455	78	0.843333	0.95	41	0.628904	0.12667	2692.94	68	14	10
6210	NA	95.2	0.59	0.625	29	NA	0.20667	2912.14	53	7	10
6214	793.227	52.97	0.683333	0.7	38	0.887147	0.24	2679.62	75	10	10
6215	688.771	90.99	0.85	0.675	46	0.536169	0.14	2517.86	78	15	13
6216	718.122	66.88	0.733333	0.65	56	1.30453	0.06	2476.88	84	16	18
6217	918.69	64.45	0.87	0.7	33	0.787508	0.033333	2800.24	78	14	13
6218	986.087	72.19	0.883333	0.725	36	1.92007	0.06	2314.58	60	13	10
6219	936.977	135.81	0.673333	0.75	45	1.51007	0.02	2035.14	44	7	12

## Sheet: observations_winsorized
subs	Flanker_Pre_Incongruent_RT	Time_Trial_B_Pre	SPWMall	ACC_2back_Pre	CategoryFluency	Dprime_Pre	Imove_Swaps_Pre	DotComparison_RT_Pre	Digit_Symbol_Correct_Pre	Delayed_Free_Recall_Pre	Story_Unit_Recall_Delayed_Pre
NA	NA	NA	NA	NA	NA	NA	NA	NA	NA	NA	NA
NA	NA	NA	NA	NA	NA	NA	NA	NA	NA	NA	NA
NA	NA	NA	NA	NA	NA	NA	NA	NA	NA	NA	NA
NA	NA	NA	NA	NA	NA	NA	NA	NA	NA	NA	NA
NA	NA	NA	NA	NA	NA	NA	NA	NA	NA	NA	NA
NA	NA	NA	NA	NA	NA	NA	NA	NA	NA	NA	NA
NA	NA	NA	NA	NA	NA	NA	NA	NA	NA	NA	NA
NA	NA	NA	0.193333	NA	NA	NA	NA	NA	NA	NA	NA
NA	NA	NA	NA	NA	NA	NA	NA	NA	NA	NA	NA
NA	NA	NA	NA	NA	NA	NA	NA	NA	NA	NA	NA
NA	NA	NA	NA	NA	NA	NA	NA	NA	NA	NA	NA
NA	NA	NA	NA	NA	NA	NA	NA	NA	NA	NA	NA
NA	NA	NA	NA	NA	NA	NA	NA	NA	NA	NA	NA
NA	NA	NA	NA	NA	NA	NA	NA	NA	NA	NA	NA
NA	NA	NA	NA	NA	NA	NA	NA	NA	NA	NA	NA
NA	NA	NA	NA	NA	NA	NA	NA	NA	NA	NA	NA
NA	NA	NA	NA	NA	NA	NA	NA	NA	NA	NA	NA
NA	NA	NA	NA	NA	NA	NA	NA	NA	NA	NA	NA
NA	NA	NA	NA	NA	NA	NA	NA	NA	NA	NA	NA
NA	NA	NA	NA	NA	NA	NA	NA	NA	NA	NA	NA
NA	NA	NA	NA	NA	NA	NA	NA	NA	NA	NA	NA
NA	NA	NA	NA	NA	NA	NA	NA	NA	NA	NA	NA
NA	NA	NA	NA	NA	NA	NA	NA	NA	NA	NA	NA
NA	NA	NA	NA	NA	NA	NA	NA	NA	NA	NA	NA
NA	NA	NA	NA	NA	NA	NA	NA	NA	NA	NA	NA
NA	NA	NA	NA	NA	NA	NA	NA	NA	NA	NA	34
NA	NA	NA	NA	NA	NA	NA	NA	NA	NA	NA	NA
NA	NA	NA	NA	NA	NA	NA	NA	NA	NA	NA	NA
NA	NA	NA	NA	NA	NA	NA	NA	NA	NA	NA	NA
NA	NA	NA	NA	NA	NA	NA	NA	NA	NA	NA	NA
NA	NA	NA	NA	NA	NA	NA	NA	NA	NA	NA	NA
NA	NA	NA	NA	NA	NA	NA	NA	NA	NA	NA	NA
NA	NA	NA	NA	NA	NA	NA	NA	NA	NA	NA	NA
NA	NA	NA	NA	NA	NA	NA	NA	NA	NA	NA	NA
NA	NA	NA	NA	NA	NA	NA	NA	NA	NA	NA	NA
NA	NA	NA	NA	NA	NA	NA	NA	NA	NA	NA	NA
NA	NA	NA	NA	NA	NA	NA	NA	NA	NA	NA	NA
NA	NA	NA	NA	NA	NA	NA	NA	NA	NA	NA	NA
NA	NA	NA	NA	NA	NA	NA	NA	NA	NA	NA	NA
NA	NA	NA	NA	NA	NA	NA	NA	NA	NA	NA	NA
NA	NA	NA	NA	NA	NA	NA	NA	NA	NA	NA	NA
NA	NA	NA	NA	NA	NA	NA	NA	4917.74	NA	NA	NA
NA	NA	NA	NA	NA	NA	NA	NA	NA	NA	NA	NA
NA	NA	NA	NA	NA	NA	NA	NA	NA	NA	NA	NA
NA	NA	NA	NA	NA	NA	NA	NA	NA	NA	NA	NA
NA	NA	NA	NA	NA	NA	NA	NA	NA	NA	NA	NA
NA	NA	NA	NA	NA	NA	NA	NA	NA	NA	NA	NA
NA	NA	NA	NA	NA	NA	NA	NA	NA	NA	NA	NA
NA	NA	NA	NA	NA	NA	NA	NA	NA	NA	NA	NA
NA	NA	NA	NA	NA	NA	NA	NA	NA	NA	NA	NA
NA	NA	NA	NA	NA	NA	NA	NA	NA	NA	NA	NA
NA	NA	NA	NA	NA	NA	NA	NA	NA	NA	NA	NA
NA	NA	NA	NA	NA	NA	NA	NA	NA	NA	NA	NA
NA	NA	NA	NA	NA	NA	NA	NA	NA	NA	NA	NA
NA	NA	NA	NA	NA	NA	NA	NA	NA	NA	NA	NA
NA	NA	NA	NA	NA	NA	NA	NA	NA	NA	NA	NA
NA	NA	NA	NA	NA	NA	NA	NA	NA	NA	NA	NA
NA	NA	NA	NA	NA	NA	NA	NA	NA	NA	NA	NA
NA	NA	NA	NA	0.225	NA	NA	NA	NA	NA	NA	NA
NA	NA	NA	NA	NA	NA	NA	NA	NA	NA	NA	NA
NA	NA	NA	NA	NA	NA	NA	NA	NA	NA	NA	NA
NA	NA	NA	NA	NA	NA	NA	NA	NA	NA	NA	NA
NA	NA	NA	NA	NA	NA	NA	NA	NA	NA	NA	NA
NA	NA	NA	NA	NA	NA	NA	NA	NA	NA	NA	NA
NA	NA	NA	NA	NA	NA	NA	NA	NA	NA	NA	NA
NA	NA	NA	NA	NA	NA	NA	NA	NA	NA	NA	NA
NA	NA	NA	NA	NA	NA	NA	NA	NA	NA	NA	NA
NA	NA	NA	NA	NA	NA	NA	NA	NA	NA	NA	NA
NA	NA	NA	NA	NA	NA	NA	NA	NA	NA	NA	NA
NA	NA	NA	NA	NA	NA	NA	NA	NA	NA	NA	NA
NA	NA	NA	NA	NA	NA	NA	NA	NA	NA	NA	NA
NA	NA	NA	NA	NA	NA	NA	NA	NA	NA	NA	NA
NA	NA	NA	NA	NA	NA	NA	NA	NA	NA	NA	NA
NA	NA	NA	NA	NA	NA	NA	NA	NA	NA	NA	NA
NA	NA	NA	NA	NA	NA	NA	NA	NA	NA	NA	NA
NA	NA	NA	NA	NA	NA	NA	NA	NA	NA	NA	NA
NA	NA	NA	NA	NA	NA	NA	NA	NA	NA	NA	NA
NA	NA	NA	NA	NA	NA	NA	NA	NA	NA	NA	NA
NA	NA	NA	NA	NA	NA	NA	NA	NA	NA	NA	NA
NA	NA	NA	NA	NA	NA	NA	NA	NA	NA	NA	NA
NA	NA	NA	NA	NA	NA	NA	NA	NA	NA	NA	NA
NA	NA	NA	NA	NA	NA	NA	NA	NA	NA	NA	NA
NA	NA	NA	NA	NA	NA	NA	NA	NA	NA	NA	NA
NA	NA	NA	NA	NA	NA	NA	NA	NA	NA	NA	NA
NA	NA	NA	NA	NA	NA	NA	NA	NA	NA	NA	NA
NA	NA	NA	NA	NA	NA	NA	NA	NA	NA	NA	NA
NA	NA	NA	NA	NA	NA	NA	NA	NA	NA	NA	NA
NA	NA	NA	NA	NA	NA	NA	NA	5681.74	NA	NA	NA
NA	NA	NA	NA	NA	NA	NA	NA	NA	NA	NA	NA
NA	NA	NA	NA	NA	NA	NA	NA	NA	NA	NA	NA
NA	NA	NA	NA	NA	NA	NA	NA	NA	NA	NA	NA
NA	NA	NA	NA	NA	NA	NA	NA	NA	NA	NA	NA
NA	NA	NA	NA	NA	NA	NA	NA	NA	NA	NA	NA
NA	NA	NA	NA	NA	NA	NA	NA	NA	NA	NA	NA
NA	NA	NA	0.206667	NA	NA	NA	NA	NA	NA	NA	NA
NA	NA	NA	NA	NA	NA	NA	NA	NA	NA	NA	NA
NA	NA	NA	NA	NA	NA	NA	NA	NA	NA	NA	NA
NA	NA	NA	NA	NA	NA	NA	NA	NA	NA	NA	NA
NA	NA	195	0.263333	NA	NA	NA	NA	5150.1	NA	NA	NA
NA	NA	NA	NA	NA	NA	NA	NA	NA	NA	NA	NA
NA	NA	NA	NA	NA	NA	NA	NA	NA	NA	NA	NA
NA	NA	NA	NA	NA	NA	NA	NA	NA	NA	NA	NA
NA	NA	NA	NA	NA	NA	NA	NA	NA	NA	NA	NA
NA	NA	NA	NA	NA	NA	NA	NA	NA	NA	NA	NA
NA	NA	NA	NA	NA	NA	NA	NA	NA	NA	NA	NA
NA	NA	NA	0.19	0	NA	NA	NA	NA	NA	NA	NA
NA	NA	NA	NA	NA	NA	NA	NA	NA	NA	NA	NA
NA	NA	NA	NA	NA	NA	NA	NA	NA	NA	NA	NA
NA	NA	NA	NA	NA	NA	NA	NA	NA	NA	NA	NA
NA	NA	NA	NA	NA	NA	NA	NA	NA	NA	NA	NA
NA	NA	NA	NA	NA	NA	NA	NA	NA	NA	NA	NA
NA	NA	NA	NA	NA	NA	NA	NA	NA	NA	NA	NA
NA	NA	NA	NA	NA	NA	NA	NA	NA	NA	NA	NA
NA	NA	NA	NA	NA	NA	NA	NA	NA	NA	NA	NA
NA	NA	NA	NA	NA	NA	NA	NA	NA	NA	NA	NA
NA	NA	NA	NA	NA	NA	NA	NA	NA	NA	NA	NA
NA	NA	NA	NA	NA	NA	NA	NA	NA	NA	NA	NA
NA	NA	NA	NA	NA	NA	NA	NA	NA	NA	NA	NA
NA	NA	NA	NA	NA	NA	NA	NA	NA	NA	NA	NA
NA	NA	NA	NA	NA	NA	NA	NA	NA	NA	NA	NA
NA	NA	NA	NA	NA	NA	NA	NA	NA	NA	NA	NA
NA	NA	NA	NA	NA	NA	NA	NA	NA	NA	NA	NA
NA	NA	264	NA	NA	NA	NA	NA	NA	NA	NA	NA
NA	NA	NA	NA	NA	NA	NA	NA	NA	NA	NA	NA
NA	NA	NA	NA	NA	NA	NA	NA	NA	NA	NA	NA
NA	NA	NA	NA	NA	NA	NA	NA	NA	NA	NA	NA
NA	NA	NA	NA	NA	NA	NA	NA	NA	NA	NA	NA
NA	NA	NA	NA	NA	NA	NA	NA	NA	NA	NA	NA
NA	NA	NA	NA	NA	NA	NA	NA	NA	NA	NA	NA
NA	NA	NA	NA	NA	NA	NA	NA	NA	NA	NA	NA
NA	NA	NA	NA	NA	NA	NA	NA	NA	NA	NA	NA
NA	NA	NA	NA	0.15	NA	NA	NA	NA	NA	NA	NA
NA	1227.65	NA	NA	NA	NA	NA	NA	NA	NA	NA	NA
NA	NA	NA	NA	NA	NA	NA	NA	NA	NA	NA	NA
NA	NA	NA	NA	NA	NA	NA	NA	NA	NA	NA	NA
NA	NA	NA	NA	NA	NA	NA	NA	NA	NA	NA	NA
NA	NA	NA	NA	NA	NA	NA	NA	NA	NA	NA	NA
NA	NA	NA	NA	NA	NA	NA	NA	NA	NA	NA	NA
NA	NA	NA	NA	NA	NA	NA	NA	NA	NA	NA	NA
NA	NA	NA	NA	NA	NA	NA	NA	NA	NA	NA	NA
NA	NA	NA	NA	NA	NA	NA	NA	NA	NA	NA	NA
NA	NA	NA	NA	NA	NA	NA	NA	NA	NA	NA	NA
NA	NA	NA	NA	NA	NA	NA	NA	NA	NA	NA	NA
NA	NA	NA	NA	NA	NA	NA	NA	NA	NA	NA	NA
NA	NA	NA	NA	NA	NA	NA	NA	NA	NA	NA	NA
NA	NA	NA	NA	NA	NA	NA	NA	NA	NA	NA	NA
NA	NA	NA	NA	NA	NA	NA	NA	NA	NA	NA	NA
NA	NA	NA	NA	NA	NA	NA	NA	NA	NA	NA	NA
NA	NA	NA	NA	NA	NA	NA	NA	NA	NA	NA	NA
NA	NA	NA	NA	NA	NA	NA	NA	NA	NA	NA	NA
NA	NA	NA	NA	NA	NA	NA	NA	NA	NA	NA	NA
NA	NA	NA	NA	NA	NA	NA	NA	NA	NA	NA	NA
NA	NA	NA	NA	NA	NA	NA	NA	NA	NA	NA	NA
NA	NA	NA	NA	NA	NA	NA	NA	NA	NA	NA	NA
NA	NA	NA	NA	NA	NA	NA	NA	NA	NA	NA	NA
NA	NA	NA	NA	NA	NA	NA	NA	NA	NA	NA	NA
NA	NA	NA	NA	NA	NA	NA	NA	NA	NA	NA	NA
NA	NA	NA	NA	NA	NA	NA	NA	NA	NA	NA	NA
NA	NA	NA	NA	NA	NA	NA	NA	NA	NA	NA	NA
NA	NA	NA	NA	NA	NA	NA	NA	NA	NA	NA	NA
NA	NA	NA	NA	NA	NA	NA	NA	NA	NA	NA	NA
NA	NA	NA	NA	NA	NA	NA	NA	NA	NA	NA	NA
NA	NA	NA	NA	NA	NA	NA	NA	NA	NA	NA	NA
NA	NA	NA	NA	NA	NA	NA	NA	NA	NA	NA	NA
NA	NA	NA	NA	NA	NA	NA	NA	NA	NA	NA	NA

## Sheet: raw_taskdata
subs	Flanker_Pre_Incongruent_RT	Time_Trial_B_Pre	SPWMall	ACC_2back_Pre	CategoryFluency	Dprime_Pre	Imove_Swaps_Pre	DotComparison_RT_Pre	Digit_Symbol_Correct_Pre	Delayed_Free_Recall_Pre	Story_Unit_Recall_Delayed_Pre
1	985.333	70	0.766667	0.6	41	0.496311	0.10667	1845.89	53	13	13
4	806.064	37.6	0.856667	1	41	1.39142	0.013333	2380.57	70	16	13
5	721	98.9	0.926667	0.7	40	1.91451	0.18	1749.2	65	8	10
7	918.333	69.9	0.796667	0.65	40	0.346048	0.26667	2745.78	65	6	10
11	649.102	97.4	0.8	0.975	38	0.352872	0.066667	2372.15	74	9	12
12	733.04	68	0.656667	0.975	48	1.27658	0.27333	1833.76	86	10	13
13	722.76	76.9	0.763333	0.925	48	0.605839	0.19333	2592.37	72	4	5
14	797.592	83	0.193333	0.975	31	NA	0.14	2842.5	58	10	13
16	833.717	57.8	0.8	0.975	33	0.880777	0.2	2444.61	64	13	11
18	721.16	45	0.736667	0.975	46	1.73088	0.046667	1733.89	66	14	16
20	694.14	70	0.74	0.9	30	1.6629	0.16	1961.88	70	12	14
21	1154.03	42	0.666667	0.475	43	1.31371	0.16667	2046.47	65	10	12
22	859.319	59.2	0.886667	0.9	40	0.46755	0.21333	2852.7	50	11	10
23	855.14	63	0.696667	0.575	33	0.405125	0.18	2022.53	46	10	8
24	884.83	77	0.81	0.95	47	2.1838	0.053333	2431.11	64	12	13
25	805.936	108.8	0.8	0.825	40	1.69846	0.12667	1661.27	46	15	15
27	878.812	58.1	0.723333	0.875	40	0.501616	0.2	NA	61	11	12
6001	806.188	105	0.886667	1	39	NA	0.18	1448.95	50	12	8
6002	785.36	61.7	0.483333	0.85	46	-0.25441	0.27333	2418.09	75	5	16
6004	739.46	50.2	0.826667	0.825	59	1.21556	0.10667	2206.72	87	16	15
6005	734.74	99	0.76	0.9	42	0.894273	0.11333	2375.99	48	6	10
6006	841.696	61	0.92	0.975	54	1.11069	0.086667	1941.13	88	15	12
6009	1003.98	130.4	0.72	0.775	37	1.11069	0.21333	2743.22	50	7	10
6011	697	62.3	0.75	0.925	38	0.784598	0.093333	2722.1	79	10	15
6014	774.729	127	0.65	0.775	31	0.796798	0.17333	2721.05	68	10	7
6015	970.956	76.1	0.846667	0.95	32	1.23349	0.17333	2331.05	79	11	34
6016	935.682	73.2	0.8	0.625	36	0.560304	0.17333	2851.41	53	7	9
6017	924.804	65	0.76	0.825	33	1.63336	0.08	2933.47	56	16	14
6018	754.98	61	0.86	0.95	45	0.608287	0.15333	1908.88	73	5	9
6019	738.04	79.6	0.883333	0.875	52	1.15154	0	2518.14	71	14	12
6020	900.102	94.4	0.8	0.775	34	1.06381	0.19333	3086.65	61	15	14
6021	747.66	77.9	0.69	0.575	50	0.290795	0.12667	2944.27	66	10	12
6022	679.796	84.1	0.716667	0.825	47	1.04121	0.16667	2183.04	59	11	12
6023	761.755	65.3	0.726667	0.975	54	0.795314	0.026667	2773.59	56	11	19
6024	774.617	72.5	0.646667	0.825	42	0.807312	0.026667	2249.21	63	15	19
6025	824.596	79.4	0.813333	0.55	39	1.32203	0.24	1994.83	55	15	10
6026	867.271	56	0.916667	0.85	37	0.515527	0.073333	2464.14	73	10	10
6027	870.047	68.4	0.866667	0.825	38	2.355	0	2148.79	70	12	12
6028	781.5	52.87	0.883333	0.95	29	1.837	0.16	1803.75	73	13	18
6029	818.021	59	0.936667	0.95	53	1.42652	0.053333	2133.76	76	14	13
6030	712.72	68	0.71	0.925	40	1.195	0.14	2641.48	56	9	11
6031	912.186	101.54	0.773333	0.675	27	1.09497	0.073333	4917.74	50	14	14
6032	865.022	61.96	0.91	0.925	62	1.50098	0.046667	2068.8	74	16	15
6033	806.204	64.05	0.916667	1	42	1.09856	0.23333	2310.81	64	14	13
6036	838.667	87.63	0.92	0.95	51	1.54113	0.0066667	2672.46	54	14	14
6038	835.261	65.3	0.87	0.775	47	0.10225	0.086667	2340.75	83	14	14
6039	845.311	124	0.72	0.95	30	0.046354	0.18667	2686.35	50	8	7
6041	1033.06	78	0.863333	0.925	38	1.16895	0.19333	2774.11	48	10	6
6042	666.92	61.1	0.856667	0.6	42	0.279576	0.1	2073.21	59	8	8
6044	835.936	65.6	0.853333	0.6	43	1.86741	0.093333	2452.46	74	15	12
6047	755.08	98.8	0.803333	0.95	42	0.524179	0.02	1807.13	69	16	17
6049	1035.1	96.86	0.843333	0.8	44	0.210907	0.21333	3253.24	51	11	13
6051	682.408	61.74	0.886667	0.95	33	0.984352	0.08	2074.32	87	12	13
6052	811.396	72.2	0.76	0.35	45	0.741839	0.14	2736.95	75	12	14
6054	916.455	65.6	0.91	0.925	52	1.06463	0.18	2081.67	57	12	12
6056	1003.73	90.4	0.813333	0.925	56	0.280833	0.13333	2488.3	61	4	11
6058	817.3	61.9	0.913333	0.875	39	1.03884	0.16667	1932.22	76	10	16
6059	749.755	73	0.89	0.975	54	1.14598	0.053333	2819.03	69	9	17
6062	778.96	152	0.806667	0.225	55	NA	0.14667	2334.5	76	11	17
6063	763.8	NA	0.83	0.675	35	0.535563	0.12667	2775.61	53	10	17
6064	734.8	52.2	0.9	0.9	54	1.31464	0.026667	1693.7	59	15	16
6065	1011.19	53	0.826667	1	67	0.41406	0.20667	3140.86	66	15	14
6066	785.065	78.02	0.7	0.975	43	0.984352	0.18667	2010.92	41	12	13
6067	801.42	123.2	0.633333	0.775	31	0.635925	0.20667	3320.74	69	10	11
6069	NA	71.42	0.9	0.95	33	0.581697	0.14667	3972.34	51	14	14
6070	969.265	54.6	0.72	0.8	55	0.152114	0.17333	2597.99	84	11	16
6074	768.286	44.9	0.703333	0.625	67	1.24784	0.10667	2523.48	74	15	10
6075	764.82	80.4	0.883333	0.9	38	-0.111384	0.14	2467.75	68	7	8
6076	735.653	63.84	0.876667	0.925	44	0.77332	0.086667	1900.89	66	14	12
6078	719.32	74.47	0.916667	0.825	40	0.120099	0.11333	2979.03	57	15	13
6080	NA	101	0.683333	0.5	39	1.09652	0.19333	4151.58	66	5	17
6081	836.979	131	0.82	0.875	36	1.891	0.12	2809.69	53	15	10
6083	882.318	87.6	0.773333	0.775	57	1.94371	0.02	2504.27	56	16	15
6084	963.851	108.2	0.876667	0.675	40	1.40639	0.16	3146	67	9	8
6085	741.082	105.7	0.916667	0.875	39	2.37216	0.013333	2949.05	76	14	14
6087	753.98	54	0.86	0.8	42	0.614594	0.2	2582.59	74	14	7
6089	703.2	73.6	0.643333	0.85	35	0.897737	0.12	2494.95	60	8	11
6090	792.878	72.8	0.733333	0.875	54	1.07689	0.12	2088.62	66	12	15
6091	NA	91	0.733333	0.925	53	1.15793	0.24	3946.63	47	13	12
6092	732.38	61.9	0.84	0.875	47	1.09497	0.1	2149.47	54	12	12
6093	743.375	72.2	0.756667	0.8	26	1.38406	0.18667	1648.15	69	5	9
6094	907.122	71.4	0.86	0.9	42	0.94453	0.14	2829.87	65	12	14
6099	736.82	61.2	0.906667	0.95	41	1.33358	0.10667	2291.19	87	16	10
6100	1191.91	115.5	0.76	0.775	32	-0.352096	0.16	4312.26	38	5	12
6101	957.156	53	0.843333	0.95	40	1.37788	0.08	2604.37	59	8	11
6102	NA	63	NaN	0.925	52	NA	0.086667	2074.08	70	12	12
6103	NA	96.5	0.593333	0.9	39	-0.126365	0.12	4117.08	41	5	10
6104	987.5	117	0.5	0.35	44	0.351742	0.23333	5681.74	46	13	7
6105	1105.77	90	0.8	0.925	36	0.028859	0.23333	3207.6	57	7	8
6106	747.188	72	NaN	0.95	38	1.16408	0.14	2396.9	52	14	8
6107	653.46	63	0.826667	0.975	45	0.652179	0.053333	2206.35	68	15	13
6108	1061	101	0.66	0.875	36	0.0254115	0.2	3263.11	47	11	14
6109	NA	63	0.716667	0.95	40	1.45	0.046667	2840.59	53	10	11
6111	1096.5	86	0.74	0.825	58	0.390287	0.086667	3708.26	58	12	13
6112	897.176	120	0.206667	0.875	38	0.23644	0.08	2466.06	43	10	12
6113	961.07	99.6	0.786667	0.7	42	0.396422	0.053333	3620.75	54	12	10
6114	843.773	70	0.676667	0.875	28	0.874543	0.11333	1938.99	74	10	9
6117	922.935	77	0.76	0.85	39	1.1307	0.17333	2746.77	57	5	10
6119	NA	195	0.263333	0.45	38	0.448031	0.24	5150.1	44	10	13
6120	761.08	155	0.633333	0.425	34	0.263203	0.11333	2567.25	53	12	5
6121	800.14	66	0.913333	0.85	37	0.96934	0.073333	2147.42	81	9	13
6122	694.56	58	0.883333	0.775	34	0.802378	0.2	2315.55	62	16	13
6123	762.367	94	0.823333	0.825	27	0.417166	0.16	2378.29	54	15	12
6124	885.047	74.3	0.756667	0.775	40	0.360501	0.073333	2287.94	58	15	14
6126	632.22	70	0.87	0.825	37	0.299307	0.18667	3498.38	58	5	4
6127	1067.84	60	0.19	0	33	-0.0918676	0.21333	2738.32	49	5	9
6128	845.917	68.8	0.85	0.9	41	1.42005	0.12667	2310.19	56	14	13
6129	705.24	51	0.87	1	32	0.891547	0.13333	2827.46	79	15	15
6130	701.96	41	0.916667	0.9	64	1.05275	0.08	2499.01	85	16	14
6131	1093.05	77	0.76	0.875	46	1.27638	0.19333	2814.09	65	14	11
6132	789.265	101	0.91	0.775	39	1.48073	0.1	2476.31	56	11	8
6133	1024.9	54	0.853333	0.9	45	-0.155573	0.19333	2661.46	64	8	5
6134	785.479	49	0.483333	0.9	39	0.785924	0.19333	2058.74	66	14	14
6136	764.041	54	0.746667	0.975	50	1.38752	0.046667	2154.45	82	12	13
6140	1121.59	84	0.766667	0.95	37	1.77009	0.033333	2668.09	66	13	5
6141	797.49	57.7	0.8	0.9	34	1.3517	0.12667	2436.91	76	8	12
6143	945.2	111	0.81	0.85	41	0.0559222	0.14667	3449.08	55	10	13
6145	739.898	59.09	0.84	0.75	23	0.384061	0.14667	2631.4	67	8	7
6147	778.167	129.85	0.66	0.95	26	0.0784124	0.2	2144.66	53	6	7
6149	1013.98	63.3	0.856667	0.925	42	0.642574	0.15333	2447.85	66	11	7
6150	845.333	85.48	0.89	0.975	41	0.570438	0.23333	2104.24	61	8	12
6151	811.208	69.4	0.806667	0.875	41	1.49718	0.10667	3179.11	73	10	10
6153	1097.62	264	0.62	0.925	29	0.634049	0.12	3839.86	30	7	5
6157	830.837	41	0.823333	0.8	39	1.4199	0.053333	3609.28	64	16	10
6159	886.438	84.7	0.766667	0.725	29	0.818938	0.22	3019.2	68	7	9
6160	1111.73	77	0.913333	0.825	32	0.968779	0.22667	3325.89	49	6	9
6161	826.604	51.01	0.843333	0.825	32	2.23776	0.14667	2443.12	60	10	11
6162	NA	80	0.616667	0.75	35	0.199795	0.15333	3268.14	46	11	6
6163	760.429	72.11	0.64	0.85	39	0.430907	0.12	3662.09	57	15	11
6166	NA	118	0.9	0.95	26	1.08112	0.10667	2215.58	48	6	4
6167	991.828	46.5	0.926667	0.825	45	-0.173902	0.17333	2801.12	64	6	6
6168	805.061	76.58	0.783333	0.15	20	-0.337193	0.24	3197.4	45	4	9
6169	1227.65	111	0.826667	0.575	39	0.990532	0.033333	4792.83	73	9	10
6170	829.149	46.53	0.963333	0.9	50	-0.404678	0.18	2713.32	70	12	9
6171	881.271	86	0.78	0.775	35	0.369866	0.04	1626.25	66	12	8
6172	756.3	40.1	0.876667	0.975	46	1.08532	0.066667	2251.59	90	13	11
6174	830.478	59.9	0.8	0.85	48	0.613681	0.14667	2024.29	59	15	17
6175	750.816	75	0.813333	0.825	50	0.509691	0.22	3834.49	NA	9	6
6177	953.517	77	0.926667	0.875	37	1.72909	0	3851.91	57	14	12
6178	772.146	73	0.973333	0.975	38	1.08005	0.093333	2008.71	84	9	6
6179	787.02	79.12	0.816667	0.725	42	0.165048	0.16	2808.75	65	11	8
6180	1041.86	99	0.8	0.8	30	0.98542	0.17333	2543.44	54	9	7
6182	850.63	109	0.703333	0.675	34	1.09891	0.18	2473.21	48	10	10
6186	1099.33	80.89	0.65	0.725	41	0.394513	0.066667	3932.58	49	16	14
6187	843	60	0.796667	0.925	57	1.3951	0.06	2010.68	84	15	11
6190	771.3	64.81	0.85	0.925	58	1.29905	0.086667	2348.7	73	13	13
6191	738.417	43.93	0.886667	0.9	41	1.02957	0.093333	1241.09	92	15	15
6192	820.156	94	0.76	0.825	24	0.187581	0.22	4422.92	54	11	7
6193	858.022	62.4	0.826667	0.8	26	0.771589	0.22	1530.78	73	11	8
6194	658.204	45.4	0.9	1	47	1.24964	0.073333	2319.75	84	16	10
6198	NA	70	0.816667	0.775	30	NA	0.066667	2018.22	54	14	9
6199	734.021	44.97	0.906667	0.9	43	0.85878	0.013333	2412.64	65	13	9
6200	885.081	65	0.8	0.775	34	0.392739	0.12667	2422.35	58	9	5
6201	1088.6	75	0.516667	0.925	35	NA	0.14667	2733.94	38	4	13
6202	770.233	87.68	0.753333	0.9	34	0.160682	0.12667	3802.13	48	15	12
6204	796.784	88	0.703333	0.775	28	-0.0751517	0.14	2529.69	44	5	10
6207	763.542	66.82	0.9	0.925	52	0.467201	0.12667	1881.17	78	14	11
6209	922.455	78	0.843333	0.95	41	0.628904	0.12667	2692.94	68	14	10
6210	NA	95.2	0.59	0.625	29	NA	0.20667	2912.14	53	7	10
6214	793.227	52.97	0.683333	0.7	38	0.887147	0.24	2679.62	75	10	10
6215	688.771	90.99	0.85	0.675	46	0.536169	0.14	2517.86	78	15	13
6216	718.122	66.88	0.733333	0.65	56	1.30453	0.06	2476.88	84	16	18
6217	918.69	64.45	0.87	0.7	33	0.787508	0.033333	2800.24	78	14	13
6218	986.087	72.19	0.883333	0.725	36	1.92007	0.06	2314.58	60	13	10
6219	936.977	135.81	0.673333	0.75	45	1.51007	0.02	2035.14	44	7	12
